# Supplementary material for: Exploring mechanisms of scar-free skin wound healing in adult zebrafish in comparison to mouse
Source: PLoS Genet. 2026 Jun 24;22(6):e1012200. doi: 10.1371/journal.pgen.1012200 (PMC13322528; doi:10.1371/journal.pgen.1012200)
Supplement: S1 Data — (ZIP) [file pgen.1012200.s020.zip]

Archive with 14 entries (14 files):
- Fig 1, S1, S2, S12 & S13.R
- __MACOSX/._Fig 1, S1, S2, S12 & S13.R
- Fig 2, S3, S4 & S5.R
- __MACOSX/._Fig 2, S3, S4 & S5.R
- Fig 3, S6, S7, S8, S9, S10 & S11.R
- __MACOSX/._Fig 3, S6, S7, S8, S9, S10 & S11.R
- Fig 4 & S14.R
- __MACOSX/._Fig 4 & S14.R
- Fig 5 & 6.R
- __MACOSX/._Fig 5 & 6.R
- Fig S6 & S13.R
- __MACOSX/._Fig S6 & S13.R
- QC, filtering, integration and clustering.R
- __MACOSX/._QC, filtering, integration and clustering.R
