# Supplementary material for: Exploring mechanisms of scar-free skin wound healing in adult zebrafish in comparison to mouse
Source: PLoS Genet. 2026 Jun 24;22(6):e1012200. doi: 10.1371/journal.pgen.1012200 (PMC13322528; doi:10.1371/journal.pgen.1012200)
Supplement: S1 Data — (ZIP) [file pgen.1012200.s020.zip › Fig 1, S1, S2, S12 & S13.R]

pakages <- c("cowplot","SeuratData","Matrix","here","Seurat","patchwork","dplyr","sctransform",
          "ReactomeGSA","topGO","Rgraphviz","tidyverse","ggplot2","limma","AnnotationHub",
          "ensembldb","multtest","metap","writexl","devtools","Rcpp","gridExtra","pheatmap",
          "rafalib","yaImpute","intrinsicDimension","RCurl","org.Dr.eg.db","Nebulosa",
          "RColorBrewer","scCustomize")

lapply(pakages, library, character.only = TRUE)


#### Figure 1 ####

ct <- data.frame(cluster = 0:36, Cell.type = 0:36)
ct[ct$cluster %in% c(27,3,18,6,21,13),]$Cell.type <-"Fibroblasts"
ct[ct$cluster %in% c(16),]$Cell.type <-"Neutrophils"
ct[ct$cluster %in% c(0,30,36),]$Cell.type <- "Macrophages"
ct[ct$cluster %in% c(7),]$Cell.type <-"Monocytes"
ct[ct$cluster %in% c(1,2,33),]$Cell.type <- "T cells"
ct[ct$cluster %in% c(31,34),]$Cell.type <-"B cells"
ct[ct$cluster %in% c(22),]$Cell.type <-"Eosinophils"
ct[ct$cluster %in% c(4,35),]$Cell.type <-"Red blood cells"
ct[ct$cluster %in% c(10,32),]$Cell.type <-"Endothelial cells"
ct[ct$cluster %in% c(28),]$Cell.type <-"Muscle cells"
ct[ct$cluster %in% c(24),]$Cell.type <-"Neural cells"
ct[ct$cluster %in% c(25),]$Cell.type <-"Melanocytes"
ct[ct$cluster %in% c(26,29),]$Cell.type <-"Proliferating cells"
ct[ct$cluster %in% c(5,14,20,8,9,11,17,12,19,23),]$Cell.type <-"Keratinocytes"
ct[ct$cluster %in% c(15),]$Cell.type <-"Mucous cells"


seurat_notlabelled@meta.data$integrated_snn_res.1 <- plyr::mapvalues(seurat_notlabelled@meta.data$integrated_snn_res.1, from =ct$cluster, to = ct$Cell.type)
seurat_notlabelled <- SetIdent(seurat_notlabelled,value = "integrated_snn_res.1")


# Plot the UMAP

DimPlot(seurat_notlabelled,
        reduction = "umap",
        label = TRUE,
        label.size = 8,
        order = c("Mucous cells","Keratinocytes","Proliferating cells","Melanocytes",
                  "Neural cells","Muscle cells","Endothelial cells","Red blood cells","Eosinophils",
                  "B cells","T cells","Monocytes","Macrophages","Neutrophils","Fibroblasts"),
        cols = c("#5a42c7","#00BCD8","#F8766D","#00BA38","#ecab4c","#FF67A4","#00B0F6",
                 "#A3A500","#00BF7D","#FD61D1","#619CFF","#B983FF",
                 "#E76BF3","#6BB100","#00C0AF"))


# Number of cells per clusters vs samples
cluster_sample_counts <- table(Idents(seurat_notlabelled), seurat_notlabelled$orig.ident)
print(cluster_sample_counts)

#### Figure S1 ####

# Plot the UMAP for individual samples

obj.list <- SplitObject(seurat_notlabelled, split.by = "sample")

DimPlot(obj.list$unw,
        reduction = "umap",
        split.by = "sample",
        label = TRUE,
        order = c("Mucous cells","Keratinocytes","Proliferating cells","Melanocytes",
                  "Neural cells","Muscle cells","Endothelial cells","Red blood cells","Eosinophils",
                  "B cells","T cells","Monocytes","Macrophages","Neutrophils","Fibroblasts"),
        cols = c("#5a42c7","#00BCD8","#F8766D","#00BA38","#ecab4c","#FF67A4","#00B0F6",
                 "#A3A500","#00BF7D","#FD61D1","#619CFF","#B983FF",
                 "#E76BF3","#6BB100","#00C0AF"))

DimPlot(obj.list$twodpw,
        reduction = "umap",
        split.by = "sample",
        label = TRUE,
        order = c("Mucous cells","Keratinocytes","Proliferating cells","Melanocytes",
                  "Neural cells","Muscle cells","Endothelial cells","Red blood cells","Eosinophils",
                  "B cells","T cells","Monocytes","Macrophages","Neutrophils","Fibroblasts"),
        cols = c("#5a42c7","#00BCD8","#F8766D","#00BA38","#ecab4c","#FF67A4","#00B0F6",
                 "#A3A500","#00BF7D","#FD61D1","#619CFF","#B983FF",
                 "#E76BF3","#6BB100","#00C0AF"))


DimPlot(obj.list$fourdpw,
        reduction = "umap",
        split.by = "sample",
        label = TRUE,
        order = c("Mucous cells","Keratinocytes","Proliferating cells","Melanocytes",
                  "Neural cells","Muscle cells","Endothelial cells","Red blood cells","Eosinophils",
                  "B cells","T cells","Monocytes","Macrophages","Neutrophils","Fibroblasts"),
        cols = c("#5a42c7","#00BCD8","#F8766D","#00BA38","#ecab4c","#FF67A4","#00B0F6",
                 "#A3A500","#00BF7D","#FD61D1","#619CFF","#B983FF",
                 "#E76BF3","#6BB100","#00C0AF"))


DimPlot(obj.list$sixdpw,
        reduction = "umap",
        split.by = "sample",
        label = TRUE,
        order = c("Mucous cells","Keratinocytes","Proliferating cells","Melanocytes",
                  "Neural cells","Muscle cells","Endothelial cells","Red blood cells","Eosinophils",
                  "B cells","T cells","Monocytes","Macrophages","Neutrophils","Fibroblasts"),
        cols = c("#5a42c7","#00BCD8","#F8766D","#00BA38","#ecab4c","#FF67A4","#00B0F6",
                 "#A3A500","#00BF7D","#FD61D1","#619CFF","#B983FF",
                 "#E76BF3","#6BB100","#00C0AF"))


#### Figure S2 ####
##Heatmaps

DefaultAssay(seurat_notlabelled) <- "RNA"
all.genes <- rownames(seurat_notlabelled)
seurat_notlabelled <- ScaleData(seurat_notlabelled, features = all.genes)

#Use logfc.threshold = 1 directly instead of 0.25 to speed up the calculation
allmarkersallclusters <- FindAllMarkers(seurat_notlabelled,assay = "RNA", only.pos = TRUE, min.pct = 0.25, logfc.threshold = 1)
write_xlsx(allmarkersallclusters, "allmarkersallclusters.xlsx")


clusters_order <- c(
  "Macrophages","T cells","Fibroblasts","Red blood cells",
  "Keratinocytes","Monocytes","Endothelial cells","Neutrophils",
  "Eosinophils","Neural cells","Melanocytes","Proliferating cells",
  "Muscle cells", "Mucous cells", "B cells")

Idents(seurat_notlabelled) <- factor(Idents(seurat_notlabelled),
                                     levels = clusters_order)

cluster_order <- levels(Idents(seurat_notlabelled))

allmarkersallclusters$cluster <- factor(allmarkersallclusters$cluster,
                                        levels = cluster_order)

allmarkersallclusters %>%
  group_by(cluster) %>%
  slice_head(n = 10) %>%
  ungroup() -> top10

DoHeatmap(seurat_notlabelled, features = top10$gene, slot = "data") + scale_fill_viridis()


#### Figure S12 Featureplots ####

ct <- data.frame(cluster = 0:36, Cell.type = 0:36)
ct[ct$cluster %in% c(27,3,18,6,21,13),]$Cell.type <-"Fibroblasts"
ct[ct$cluster %in% c(16),]$Cell.type <-"Neutrophils"
ct[ct$cluster %in% c(0,30,36),]$Cell.type <- "Macrophages"
ct[ct$cluster %in% c(7),]$Cell.type <-"Monocytes"
ct[ct$cluster %in% c(1,2,33),]$Cell.type <- "T cells"
ct[ct$cluster %in% c(31,34),]$Cell.type <-"B cells"
ct[ct$cluster %in% c(22),]$Cell.type <-"Eosinophils"
ct[ct$cluster %in% c(4,35),]$Cell.type <-"Red blood cells"
ct[ct$cluster %in% c(10,32),]$Cell.type <-"Endothelial cells"
ct[ct$cluster %in% c(28),]$Cell.type <-"Muscle cells"
ct[ct$cluster %in% c(24),]$Cell.type <-"Neural cells"
ct[ct$cluster %in% c(25),]$Cell.type <-"Melanocytes"
ct[ct$cluster %in% c(26,29),]$Cell.type <-"Proliferating cells"
ct[ct$cluster %in% c(5,14,20,8,9,11,17,12,19,23),]$Cell.type <-"Keratinocytes"
ct[ct$cluster %in% c(15),]$Cell.type <-"Mucous cells"


seurat_notlabelled@meta.data$integrated_snn_res.1 <- plyr::mapvalues(seurat_notlabelled@meta.data$integrated_snn_res.1, from =ct$cluster, to = ct$Cell.type)
seurat_notlabelled <- SetIdent(seurat_notlabelled,value = "integrated_snn_res.1")

seurat_notlabelled$orig.ident <- factor(
  seurat_notlabelled$orig.ident,
  levels = c("unw", "twodpw", "fourdpw", "sixdpw")
)

plot_grid(
  FeaturePlot(seurat_notlabelled , features = c("mmp13a"), split.by = "orig.ident") + NoLegend(),
  FeaturePlot(seurat_notlabelled , features = c("timp2b"), split.by = "orig.ident") + NoLegend(),
  ncol = 1)


#### Figure S13 Featureplots ####

ct <- data.frame(cluster = 0:36, Cell.type = 0:36)
ct[ct$cluster %in% c(27,3,18,6,21,13),]$Cell.type <-"Fibroblasts"
ct[ct$cluster %in% c(16),]$Cell.type <-"Neutrophils"
ct[ct$cluster %in% c(0,30,36),]$Cell.type <- "Macrophages"
ct[ct$cluster %in% c(7),]$Cell.type <-"Monocytes"
ct[ct$cluster %in% c(1,2,33),]$Cell.type <- "T cells"
ct[ct$cluster %in% c(31,34),]$Cell.type <-"B cells"
ct[ct$cluster %in% c(22),]$Cell.type <-"Eosinophils"
ct[ct$cluster %in% c(4,35),]$Cell.type <-"Red blood cells"
ct[ct$cluster %in% c(10,32),]$Cell.type <-"Endothelial cells"
ct[ct$cluster %in% c(28),]$Cell.type <-"Muscle cells"
ct[ct$cluster %in% c(24),]$Cell.type <-"Neural cells"
ct[ct$cluster %in% c(25),]$Cell.type <-"Melanocytes"
ct[ct$cluster %in% c(26,29),]$Cell.type <-"Proliferating cells"
ct[ct$cluster %in% c(5,14,20,8,9,11,17,12,19,23),]$Cell.type <-"Keratinocytes"
ct[ct$cluster %in% c(15),]$Cell.type <-"Mucous cells"


seurat_notlabelled@meta.data$integrated_snn_res.1 <- plyr::mapvalues(seurat_notlabelled@meta.data$integrated_snn_res.1, from =ct$cluster, to = ct$Cell.type)
seurat_notlabelled <- SetIdent(seurat_notlabelled,value = "integrated_snn_res.1")

seurat_notlabelled$orig.ident <- factor(
  seurat_notlabelled$orig.ident,
  levels = c("unw", "twodpw", "fourdpw", "sixdpw")
)

plot_grid(
  FeaturePlot(seurat_notlabelled , features = c("pdgfab"), split.by = "orig.ident") + NoLegend(),
  FeaturePlot(seurat_notlabelled , features = c("pdgfba"), split.by = "orig.ident") + NoLegend(),
  FeaturePlot(seurat_notlabelled , features = c("pdgfra"), split.by = "orig.ident") + NoLegend(),
  FeaturePlot(seurat_notlabelled , features = c("pdgfrb"), split.by = "orig.ident") + NoLegend(),
  FeaturePlot(seurat_notlabelled , features = c("tgfb1a"), split.by = "orig.ident") + NoLegend(),
  FeaturePlot(seurat_notlabelled , features = c("tgfb1b"), split.by = "orig.ident") + NoLegend(),
  FeaturePlot(seurat_notlabelled , features = c("tgfbr1a"), split.by = "orig.ident") + NoLegend(),
  FeaturePlot(seurat_notlabelled , features = c("tgfbr1b"), split.by = "orig.ident") + NoLegend(),
  FeaturePlot(seurat_notlabelled , features = c("tgfbr2a"), split.by = "orig.ident") + NoLegend(),
  FeaturePlot(seurat_notlabelled , features = c("tgfbr2b"), split.by = "orig.ident") + NoLegend(),
  ncol = 1)


plot_grid(
  FeaturePlot(seurat_notlabelled , features = c("tgfb1a"), split.by = "orig.ident") + NoLegend(),
  FeaturePlot(seurat_notlabelled , features = c("tgfb1b"), split.by = "orig.ident") + NoLegend(),
  FeaturePlot(seurat_notlabelled , features = c("tgfbr1a"), split.by = "orig.ident") + NoLegend(),
  FeaturePlot(seurat_notlabelled , features = c("tgfbr1b"), split.by = "orig.ident") + NoLegend(),
  FeaturePlot(seurat_notlabelled , features = c("tgfbr2a"), split.by = "orig.ident") + NoLegend(),
  FeaturePlot(seurat_notlabelled , features = c("tgfbr2b"), split.by = "orig.ident") + NoLegend(),
  FeaturePlot(seurat_notlabelled , features = c("pdgfaa"), split.by = "orig.ident") + NoLegend(),
  FeaturePlot(seurat_notlabelled , features = c("pdgfab"), split.by = "orig.ident") + NoLegend(),
  FeaturePlot(seurat_notlabelled , features = c("pdgfba"), split.by = "orig.ident") + NoLegend(),
  FeaturePlot(seurat_notlabelled , features = c("pdgfbb"), split.by = "orig.ident") + NoLegend(),
  FeaturePlot(seurat_notlabelled , features = c("pdgfra"), split.by = "orig.ident") + NoLegend(),
  FeaturePlot(seurat_notlabelled , features = c("pdgfrb"), split.by = "orig.ident") + NoLegend(),
  ncol = 1)
