# Supplementary material for: Exploring mechanisms of scar-free skin wound healing in adult zebrafish in comparison to mouse
Source: PLoS Genet. 2026 Jun 24;22(6):e1012200. doi: 10.1371/journal.pgen.1012200 (PMC13322528; doi:10.1371/journal.pgen.1012200)
Supplement: S1 Data — (ZIP) [file pgen.1012200.s020.zip › Fig 2, S3, S4 & S5.R]

pakages <- c(
  "cowplot","SeuratData","Matrix","here","Seurat","patchwork","dplyr",
  "sctransform","ReactomeGSA","topGO","Rgraphviz","tidyverse","ggplot2",
  "limma","AnnotationHub","ensembldb","multtest","metap","writexl",
  "devtools","Rcpp","gridExtra","pheatmap","rafalib","yaImpute",
  "intrinsicDimension","RCurl","Nebulosa","RColorBrewer","scCustomize",
  "clusterProfiler","org.Hs.eg.db","enrichplot","DOSE","org.Dr.eg.db",
  "ReactomePA")

lapply(pakages, library, character.only = TRUE)


#### Figure 2 ####
##Subclustering
## Integration with sctransform  ##########################################################
library(sctransform)
#seurat_notlabelled_macrophages = subset(seurat_notlabelled, idents = c("Macrophages"))

seurat_notlabelled_macrophages= subset(seurat_notlabelled, idents = c(0,30,36))

merged_seurat=seurat_notlabelled_macrophages
view(merged_seurat@meta.data)
# Split seurat object by condition to perform SCT on all samples
split_seurat <- SplitObject(merged_seurat, split.by = "orig.ident")

split_seurat <- split_seurat[c("unw", "twodpw", "fourdpw", "sixdpw")]

options(future.globals.maxSize = 4000 * 1024^2)

for (i in 1:length(split_seurat)) {split_seurat[[i]] <- SCTransform(split_seurat[[i]])}

# Check which assays are stored in objects
split_seurat$unw@assays

# Save the split seurat object
#saveRDS(split_seurat, "split_seurat.rds")

# Select the most variable features to use for integration
integ_features <- SelectIntegrationFeatures(object.list = split_seurat, 
                                            nfeatures = 3000) 

# Prepare the SCT list object for integration
split_seurat <- PrepSCTIntegration(object.list = split_seurat, 
                                   anchor.features = integ_features)

# Find best buddies - TAKE SEVERAL MINUTES TO RUN!!!!

integ_anchors <- FindIntegrationAnchors(object.list = split_seurat, 
                                        normalization.method = "SCT", 
                                        anchor.features = integ_features)
# Integrate across conditions
seurat_integrated <- IntegrateData(anchorset = integ_anchors, 
                                   normalization.method = "SCT")
# Run PCA
seurat_integrated <- RunPCA(object = seurat_integrated)

# Save the split seurat object
#saveRDS(seurat_integrated, "seurat_integrated.rds")
seurat_integrated_toplay=seurat_integrated
seurat_integrated=seurat_integrated_toplay

# Plot PCA
PCAPlot(seurat_integrated,
        split.by = "orig.ident") 

# Determine percent of variation associated with each PC
pct <- seurat_integrated[["pca"]]@stdev / sum(seurat_integrated[["pca"]]@stdev) * 100

# Calculate cumulative percents for each PC
cumu <- cumsum(pct)

# Determine which PC exhibits cumulative percent greater than 90% and % variation associated with the PC as less than 5
co1 <- which(cumu > 90 & pct < 5)[1]

co1

# Determine the difference between variation of PC and subsequent PC
co2 <- sort(which((pct[1:length(pct) - 1] - pct[2:length(pct)]) > 0.1), decreasing = T)[1] + 1

# last point where change of % of variation is more than 0.1%.
co2

# Minimum of the two calculation
pcs <- min(co1, co2)

pcs
# Create a dataframe with values
plot_df <- data.frame(pct = pct, 
                      cumu = cumu, 
                      rank = 1:length(pct))

# Elbow plot to visualize 
ggplot(plot_df, aes(cumu, pct, label = rank, color = rank > pcs)) + 
  geom_text() + 
  geom_vline(xintercept = 90, color = "grey") + 
  geom_hline(yintercept = min(pct[pct > 5]), color = "grey") +
  theme_bw()


# Run UMAP
seurat_integrated <- RunUMAP(seurat_integrated, 
                             dims = 1:21,
                             reduction = "pca")

# Plot UMAP                             
DimPlot(seurat_integrated) 


# Plot UMAP split by sample
DimPlot(seurat_integrated,
        split.by = "orig.ident", label = TRUE)  


# Determine the K-nearest neighbor graph
seurat_integrated <- FindNeighbors(object = seurat_integrated, 
                                   dims = 1:21)
names(x = seurat_integrated[[]])
seurat_integrated[['seq_folder']] <- NULL
seurat_integrated[['cells']] <- NULL
seurat_integrated[['integrated_snn_res.0.4']] <- NULL
seurat_integrated[['integrated_snn_res.0.6']] <- NULL
seurat_integrated[['integrated_snn_res.0.8']] <- NULL
seurat_integrated[['integrated_snn_res.1']] <- NULL
seurat_integrated[['integrated_snn_res.1.2']] <- NULL
seurat_integrated[['integrated_snn_res.1.4']] <- NULL
seurat_integrated[['seurat_clusters']] <- NULL
seurat_integrated[['Phase']] <- NULL
seurat_integrated[['G2M.Score']] <- NULL
seurat_integrated[['S.Score']] <- NULL
seurat_integrated[['mitoFr']] <- NULL

# Determine the clusters for various resolutions  
DefaultAssay(seurat_integrated ) <- "integrated"
#beforeclustering=seurat_integrated
seurat_integrated <- FindClusters(object = seurat_integrated, resolution = c(0.2))

names(x = seurat_integrated[[]])
seurat_integrated[['integrated_snn_res.0.15']] <- NULL
seurat_integrated[['integrated_snn_res.0.2']] <- NULL
seurat_integrated[['integrated_snn_res.0.125']] <- NULL
seurat_integrated[['integrated_snn_res.0.3']] <- NULL
seurat_integrated[['integrated_snn_res.0.35']] <- NULL

# Decide number of clusters
clustree(seurat_integrated)

# Explore resolutions
seurat_integrated@meta.data %>% 
  View()
# Assign identity of clusters
Idents(object = seurat_integrated) <- "integrated_snn_res.0.2"
# Plot the UMAP
DimPlot(seurat_integrated,
        reduction = "umap",
        label = TRUE,
        label.size = 6)

# Calculation of UMAP
seurat_integrated <- RunUMAP(seurat_integrated, 
                             reduction = "pca", 
                             dims = 1:21)
# Extract identity and sample information from seurat object to determine the number of cells per cluster per sample
n_cells <- FetchData(seurat_integrated, 
                     vars = c("ident", "orig.ident")) %>%
  dplyr::count(ident, orig.ident) %>%
  tidyr::spread(ident, n)

# View table
View(n_cells)

# UMAP of cells in each cluster by sample
DimPlot(seurat_integrated, 
        label = TRUE, 
        split.by = "orig.ident")  + NoLegend()
# Determine metrics to plot present in seurat_integrated@meta.data
metrics <-  c("nCount_RNA", "nFeature_RNA", "mitoRatio")

FeaturePlot(seurat_integrated, 
            reduction = "umap", 
            features = metrics,
            pt.size = 0.4, 
            order = TRUE,
            min.cutoff = 'q10',
            label = TRUE)
# Defining the information in the seurat object of interest
columns <- c(paste0("PC_", 1:21),
             "ident",
             "UMAP_1", "UMAP_2")

# Extracting this data from the seurat object
pc_data <- FetchData(seurat_integrated, 
                     vars = columns)
# Adding cluster label to center of cluster on UMAP
umap_label <- FetchData(seurat_integrated, 
                        vars = c("ident", "UMAP_1", "UMAP_2"))  %>%
  group_by(ident) %>%
  summarise(x=mean(UMAP_1), y=mean(UMAP_2))

# Plotting a UMAP plot for each of the PCs (MAKE ONLY FOUR EACH TIME)
map(paste0("PC_", 1:4), function(pc){
  ggplot(pc_data, 
         aes(UMAP_1, UMAP_2)) +
    geom_point(aes_string(color=pc), 
               alpha = 0.7) +
    scale_color_gradient(guide = "none", 
                         low = "grey90", 
                         high = "blue")  +
    geom_text(data=umap_label, 
              aes(label=ident, x, y)) +
    ggtitle(pc)
}) %>% 
  plot_grid(plotlist = .)

# Examine PCA results 
print(seurat_integrated[["pca"]], dims = 1:21, nfeatures = 10)

# Select the RNA counts slot to be the default assay
DefaultAssay(seurat_integrated) <- "RNA"

# Normalize RNA data for visualization purposes
seurat_integrated <- NormalizeData(seurat_integrated, verbose = FALSE)

FeaturePlot(seurat_integrated, 
            reduction = "umap", 
            features = c("krt17", "tp63"), 
            order = TRUE,
            min.cutoff = 'q10', 
            label = TRUE)

library("dittoSeq")
dittoBarPlot(seurat_integrated, var = "orig.ident", group.by = "seurat_clusters")
dittoBarPlot(seurat_integrated, var = "orig.ident", group.by = "seurat_clusters", scale = c("count"))

# Find markers for every cluster compared to all remaining cells, report only the positive ones
#markers <- FindAllMarkers(object = seurat_integrated, only.pos = TRUE, logfc.threshold = 0.25) 
#This command can quite take long to run, as it is processing each individual cluster against all other cells.

DefaultAssay(seurat_integrated) <- "RNA"

cluster0_conserved_markers <- FindConservedMarkers(seurat_integrated,
                                                   ident.1 = 0,
                                                   grouping.var = "orig.ident",
                                                   only.pos = TRUE,
                                                   logfc.threshold = 0.25)

# Combine markers with gene descriptions 

zfannotations <- read_csv("zfannotations.csv")
annotations <- zfannotations

cluster0_ann_markers <- cluster0_conserved_markers %>% 
  rownames_to_column(var="gene") %>% 
  left_join(y = unique(annotations[, c("gene_name", "description")]),
            by = c("gene" = "gene_name"))

View(cluster0_ann_markers)

# Create function to get conserved markers for any given cluster
get_conserved <- function(cluster){
  FindConservedMarkers(seurat_integrated,
                       ident.1 = cluster,
                       grouping.var = "orig.ident",
                       only.pos = TRUE) %>%
    rownames_to_column(var = "gene") %>%
    left_join(y = unique(annotations[, c("gene_name", "description")]),
              by = c("gene" = "gene_name")) %>%
    cbind(cluster_id = cluster, .)
}
# Iterate function across desired clusters ADJUST TO YOUR Nº OF CLUSTERS OR SOME OF THEM (c(7,20) - TAKE SEVERAL MINUTES TO RUN!!!!
conserved_markers <- map_dfr(c(0:7), get_conserved)
names(conserved_markers)
#names(conserved_markers)[9] <- "atp1b1a_avg_log2FC"
names(conserved_markers)

# Extract top 10 markers per cluster
top10 <- conserved_markers %>% 
  group_by(cluster_id) %>% 
  top_n(n = 10, 
        wt = avg_fc)

# Visualize top 10 markers per cluster
View(top10)
View(conserved_markers)
head(conserved_markers)
write.csv(conserved_markers, "conserved_markers macrophages.csv")
dim(seurat_integrated)

saveRDS(seurat_integrated, "Submacrophages_integrated2.rds")

##### 2A Plot the UMAP ####
DimPlot(Submacrophages_integrated2,
        reduction = "umap",
        label = T)

##### 2B Number of cells per clusters vs samples ####

cluster_sample_counts <- table(Idents(Submacrophages_integrated2), Submacrophages_integrated2$orig.ident)
print(cluster_sample_counts)


##### 2C GO analysis twodpw #####

levels(Submacrophages_integrated2$sample) = c("unw","twodpw","fourdpw","sixdpw")

seurat_integrated=Submacrophages_integrated2

split_subclusters <- SplitObject(seurat_integrated, split.by = "orig.ident")

unw <- split_subclusters[["unw"]]

twodpw <- split_subclusters[["twodpw"]]

fourdpw=split_subclusters[["fourdpw"]]

sixdpw=split_subclusters[["sixdpw"]]

seurat_integrated=twodpw
seurat_integrated <- seurat_integrated[grep("^rp[sl][[:digit:]]|^rplp[[:digit:]]|^rpsa", rownames(seurat_integrated), value = T, invert = T), ]
pbmc.markers <- FindAllMarkers(seurat_integrated, only.pos = TRUE)
write.csv(pbmc.markers, "Macrophages twodpw all markers.csv")

pbmc.markers <- subset(pbmc.markers, rowSums(pbmc.markers[5] < 0.05) > 0)
#ClusterProfiler
df <- pbmc.markers[,7:6]
dfsample <- split(df$gene,df$cluster)
length(dfsample)


#The output of length(dfsample) returns how many clusters you have
#Here there at 9 clusters (0, 1, 2, 3, 4, 5, 6, 7 and 8)
#I'm sure there's a better way but you have to make a line like below for each cluster

dfsample$`0` = bitr(dfsample$`0`, fromType="SYMBOL", toType="ENTREZID", OrgDb="org.Dr.eg.db")
dfsample$`1` = bitr(dfsample$`1`, fromType="SYMBOL", toType="ENTREZID", OrgDb="org.Dr.eg.db")
dfsample$`2` = bitr(dfsample$`2`, fromType="SYMBOL", toType="ENTREZID", OrgDb="org.Dr.eg.db")
dfsample$`3` = bitr(dfsample$`3`, fromType="SYMBOL", toType="ENTREZID", OrgDb="org.Dr.eg.db")
dfsample$`4` = bitr(dfsample$`4`, fromType="SYMBOL", toType="ENTREZID", OrgDb="org.Dr.eg.db")
dfsample$`5` = bitr(dfsample$`5`, fromType="SYMBOL", toType="ENTREZID", OrgDb="org.Dr.eg.db")
dfsample$`6` = bitr(dfsample$`6`, fromType="SYMBOL", toType="ENTREZID", OrgDb="org.Dr.eg.db")
dfsample$`7` = bitr(dfsample$`7`, fromType="SYMBOL", toType="ENTREZID", OrgDb="org.Dr.eg.db")


#do the same here, a line like below for each cluster
genelist <- list("0" = dfsample$`0`$ENTREZID, 
                 "1" = dfsample$`1`$ENTREZID,
                 "2" = dfsample$`2`$ENTREZID,
                 "3" = dfsample$`3`$ENTREZID,
                 "4" = dfsample$`4`$ENTREZID,
                 "5" = dfsample$`5`$ENTREZID,
                 "6" = dfsample$`6`$ENTREZID,
                 "7" = dfsample$`7`$ENTREZID)


GOclusterplotBP <- compareCluster(geneCluster = genelist, 
                                  fun = "enrichGO", 
                                  OrgDb = "org.Dr.eg.db",
                                  pvalueCutoff=0.05, 
                                  qvalueCutoff = 0.10,
                                  ont= "BP")


GOclusterplotBP <- setReadable(GOclusterplotBP, OrgDb = org.Dr.eg.db, keyType="ENTREZID")
GOclusterplotBPdata <- data.frame(GOclusterplotBP)
write.csv(GOclusterplotBPdata, "GOclusterplotBPdata.csv")


#Selected for figure 2 550*900
dotplot(GOclusterplotBP)  + 
  theme(axis.text.y = element_text(size = 8, lineheight = 0.7))


#### 2D String ####
levels(Submacrophages_integrated2$sample) = c("unw","twodpw","fourdpw","sixdpw")

seurat_integrated=Submacrophages_integrated2

split_subclusters <- SplitObject(seurat_integrated, split.by = "orig.ident")

unw <- split_subclusters[["unw"]]

twodpw <- split_subclusters[["twodpw"]]

fourdpw=split_subclusters[["fourdpw"]]

sixdpw=split_subclusters[["sixdpw"]]


mergedtwo <- merge(unw, y = c(twodpw), project = "submacrophages_unw_twodpw", merge.dr = c("umap"))

mergedfour <- merge(unw, y = c(fourdpw), project = "submacrophages_unw_fourdpw", merge.dr = c("umap"))

mergedsix <- merge(unw, y = c(sixdpw), project = "submacrophages_unw_sixdpw", merge.dr = c("umap"))

merged_two_four <- merge(twodpw, y = c(fourdpw), project = "submacrophages_two_fourdpw", merge.dr = c("umap"))


Expression_unw_twodpw<- FindMarkers(mergedtwo, ident.1 = "unw", group.by = "orig.ident")


write.csv(Expression_unw_twodpw, "Expression_unw_twodpw macrophages.csv")


#### 2E Inflammation scores ####
mergedtwo <- merge(unw, y = c(twodpw), merge.dr = c("umap"))
markers <- FindMarkers(mergedtwo,ident.1 = "twodpw", group.by="orig.ident", only.pos = TRUE)
markers$gene <- row.names(markers) 
write_xlsx(markers, "markers two and unw string.xlsx")


Inflammation_score = list(c("saa","fut7","f3b","adam8a","il1b","cyba","chia.6", "snap23.2","grna","tlr5b",
                            "fn1a","ecm1b","hspg2","tnip1","hnrnpa0a","acod1", "unc13d","tcirg1b", "ltb4r"))


Submacrophages_integrated_score= AddModuleScore(Submacrophages_integrated2, features = Inflammation_score, name = 'Inflammation_score')

Submacrophages_integrated_score=data.frame(Submacrophages_integrated_score@meta.data)

Submacrophages_integrated_score$orig.ident <- factor(Submacrophages_integrated_score$orig.ident, levels=c("unw", "twodpw", "fourdpw","sixdpw"))

Submacrophages_integrated_score$Inflammation_score <- Submacrophages_integrated_score$Inflammation_score1

ggplot(Submacrophages_integrated_score, aes(x = orig.ident, y = Inflammation_score)) + geom_violin(aes(fill = orig.ident), trim=TRUE, scale = "width") + 
  geom_jitter(shape=16)+ 
  theme_classic()+
  NoLegend()+
  theme(axis.text=element_text(size=14),
        axis.title=element_text(size=12,face="bold"))


#### 2F Density plots ####

plot_grid(
  plot_density(twodpw, features = c("il1b", "tnfa", "saa")),
  plot_density(twodpw, features = c("apoeb", "lipf", "tgfb1a")),
  plot_density(twodpw, features = c("col1a1a", "col4a1", "mrc1b")),
  ncol = 1, nrow = 3)


seurat_notlabelled$sample <- paste(Idents(seurat_notlabelled), seurat_notlabelled$sample, sep = "_")
new.idents <- seurat_notlabelled@meta.data$sample
Idents(object = seurat_notlabelled) <- new.idents # now just add it to the seurat object as new idents


## 2G DotPlot ####

table(Submacrophages_integrated2$sample)


Submacrophages_integrated2$condition <- recode(Submacrophages_integrated2$orig.ident,
                               "unw"      = "Macrophages_unw",
                               "twodpw"   = "Macrophages_twodpw",
                               "fourdpw"  = "Macrophages_fourdpw",
                               "sixdpw"   = "Macrophages_sixdpw"
)

Submacrophages_integrated2$condition <- factor(
  Submacrophages_integrated2$condition,
  levels = c("Macrophages_unw",
             "Macrophages_twodpw",
             "Macrophages_fourdpw",
             "Macrophages_sixdpw")
)


DotPlot_scCustom(Submacrophages_integrated2,
                 dot.scale=20, group.by = "condition",
                 features = c("mrc1b", "col4a1",
                              "col1a1a", "tgfb1a", "lipf",
                              "apoeb", "saa", "tnfa","il1b")) +
  coord_flip() +
  theme(axis.text.x = element_text(angle = 45, hjust=1))


ggsave("Fig2g-new.jpeg", width = 20, height = 32, units = "cm",
       path = "C:/Users/kucuk/Desktop/new images", 
       device = "jpeg", dpi = 600)


#### Figure S3 Heatmap submacrophages ####
##Heatmaps


DefaultAssay(Submacrophages_integrated2) <- "RNA"
all.genes <- rownames(Submacrophages_integrated2)
Submacrophages_integrated2 <- ScaleData(Submacrophages_integrated2, features = all.genes)

#Use logfc.threshold = 1 directly instead of 0.25 to speed up the calculation
allmarkersallclusters <- FindAllMarkers(Submacrophages_integrated2,assay = "RNA", only.pos = TRUE, min.pct = 0.25, logfc.threshold = 1)
write_xlsx(allmarkersallclusters, "allmarkersallclusters.xlsx")

allmarkersallclusters %>%
  group_by(cluster) %>%
  slice_head(n = 10) %>%
  ungroup() -> top10

DoHeatmap(Submacrophages_integrated2, features = top10$gene, slot = "scale.data") + scale_fill_viridis()

#### Figure S4 GO analysis unw fourdpw sixdpw ####

levels(Submacrophages_integrated2$sample) = c("unw","twodpw","fourdpw","sixdpw")

seurat_integrated=Submacrophages_integrated2

split_subclusters <- SplitObject(seurat_integrated, split.by = "orig.ident")

unw <- split_subclusters[["unw"]]

twodpw <- split_subclusters[["twodpw"]]

fourdpw=split_subclusters[["fourdpw"]]

sixdpw=split_subclusters[["sixdpw"]]

#unw
seurat_integrated=unw
seurat_integrated <- seurat_integrated[grep("^rp[sl][[:digit:]]|^rplp[[:digit:]]|^rpsa", rownames(seurat_integrated), value = T, invert = T), ]
pbmc.markers <- FindAllMarkers(seurat_integrated, only.pos = TRUE)
write.csv(pbmc.markers, "Macrophages unw all markers.csv")

pbmc.markers <- subset(pbmc.markers, rowSums(pbmc.markers[5] < 0.05) > 0)
#ClusterProfiler
df <- pbmc.markers[,7:6]
dfsample <- split(df$gene,df$cluster)
length(dfsample)


#The output of length(dfsample) returns how many clusters you have
#Here there at 9 clusters (0, 1, 2, 3, 4, 5, 6, 7 and 8)
#I'm sure there's a better way but you have to make a line like below for each cluster

dfsample$`0` = bitr(dfsample$`0`, fromType="SYMBOL", toType="ENTREZID", OrgDb="org.Dr.eg.db")
dfsample$`1` = bitr(dfsample$`1`, fromType="SYMBOL", toType="ENTREZID", OrgDb="org.Dr.eg.db")
dfsample$`2` = bitr(dfsample$`2`, fromType="SYMBOL", toType="ENTREZID", OrgDb="org.Dr.eg.db")
dfsample$`3` = bitr(dfsample$`3`, fromType="SYMBOL", toType="ENTREZID", OrgDb="org.Dr.eg.db")
dfsample$`4` = bitr(dfsample$`4`, fromType="SYMBOL", toType="ENTREZID", OrgDb="org.Dr.eg.db")
dfsample$`5` = bitr(dfsample$`5`, fromType="SYMBOL", toType="ENTREZID", OrgDb="org.Dr.eg.db")
dfsample$`6` = bitr(dfsample$`6`, fromType="SYMBOL", toType="ENTREZID", OrgDb="org.Dr.eg.db")
dfsample$`7` = bitr(dfsample$`7`, fromType="SYMBOL", toType="ENTREZID", OrgDb="org.Dr.eg.db")


#do the same here, a line like below for each cluster
genelist <- list("0" = dfsample$`0`$ENTREZID, 
                 "1" = dfsample$`1`$ENTREZID,
                 "2" = dfsample$`2`$ENTREZID,
                 "3" = dfsample$`3`$ENTREZID,
                 "4" = dfsample$`4`$ENTREZID,
                 "5" = dfsample$`5`$ENTREZID,
                 "6" = dfsample$`6`$ENTREZID,
                 "7" = dfsample$`7`$ENTREZID)


GOclusterplotBP <- compareCluster(geneCluster = genelist, 
                                  fun = "enrichGO", 
                                  OrgDb = "org.Dr.eg.db",
                                  pvalueCutoff=0.05, 
                                  qvalueCutoff = 0.10,
                                  ont= "BP")


GOclusterplotBP <- setReadable(GOclusterplotBP, OrgDb = org.Dr.eg.db, keyType="ENTREZID")
GOclusterplotBPdata <- data.frame(GOclusterplotBP)
dotplot(GOclusterplotBP)  + 
  theme(axis.text.y = element_text(size = 8, lineheight = 0.7))
write.csv(GOclusterplotBPdata, "GOclusterplotBPdata.csv")


#fourdpw
seurat_integrated=fourdpw
seurat_integrated <- seurat_integrated[grep("^rp[sl][[:digit:]]|^rplp[[:digit:]]|^rpsa", rownames(seurat_integrated), value = T, invert = T), ]
pbmc.markers <- FindAllMarkers(seurat_integrated, only.pos = TRUE)
write.csv(pbmc.markers, "Macrophages fourdpw all markers.csv")

pbmc.markers <- subset(pbmc.markers, rowSums(pbmc.markers[5] < 0.05) > 0)
#ClusterProfiler
df <- pbmc.markers[,7:6]
dfsample <- split(df$gene,df$cluster)
length(dfsample)


#The output of length(dfsample) returns how many clusters you have
#Here there at 9 clusters (0, 1, 2, 3, 4, 5, 6, 7 and 8)
#I'm sure there's a better way but you have to make a line like below for each cluster

dfsample$`0` = bitr(dfsample$`0`, fromType="SYMBOL", toType="ENTREZID", OrgDb="org.Dr.eg.db")
dfsample$`1` = bitr(dfsample$`1`, fromType="SYMBOL", toType="ENTREZID", OrgDb="org.Dr.eg.db")
dfsample$`2` = bitr(dfsample$`2`, fromType="SYMBOL", toType="ENTREZID", OrgDb="org.Dr.eg.db")
dfsample$`3` = bitr(dfsample$`3`, fromType="SYMBOL", toType="ENTREZID", OrgDb="org.Dr.eg.db")
dfsample$`4` = bitr(dfsample$`4`, fromType="SYMBOL", toType="ENTREZID", OrgDb="org.Dr.eg.db")
dfsample$`5` = bitr(dfsample$`5`, fromType="SYMBOL", toType="ENTREZID", OrgDb="org.Dr.eg.db")
dfsample$`6` = bitr(dfsample$`6`, fromType="SYMBOL", toType="ENTREZID", OrgDb="org.Dr.eg.db")
dfsample$`7` = bitr(dfsample$`7`, fromType="SYMBOL", toType="ENTREZID", OrgDb="org.Dr.eg.db")


#do the same here, a line like below for each cluster
genelist <- list("0" = dfsample$`0`$ENTREZID, 
                 "1" = dfsample$`1`$ENTREZID,
                 "2" = dfsample$`2`$ENTREZID,
                 "3" = dfsample$`3`$ENTREZID,
                 "4" = dfsample$`4`$ENTREZID,
                 "5" = dfsample$`5`$ENTREZID,
                 "6" = dfsample$`6`$ENTREZID,
                 "7" = dfsample$`7`$ENTREZID)


GOclusterplotBP <- compareCluster(geneCluster = genelist, 
                                  fun = "enrichGO", 
                                  OrgDb = "org.Dr.eg.db",
                                  pvalueCutoff=0.05, 
                                  qvalueCutoff = 0.10,
                                  ont= "BP")


GOclusterplotBP <- setReadable(GOclusterplotBP, OrgDb = org.Dr.eg.db, keyType="ENTREZID")
GOclusterplotBPdata <- data.frame(GOclusterplotBP)
dotplot(GOclusterplotBP)  + 
  theme(axis.text.y = element_text(size = 8, lineheight = 0.7))
write.csv(GOclusterplotBPdata, "GOclusterplotBPdata.csv")


#sixdpw
seurat_integrated=sixdpw
seurat_integrated <- seurat_integrated[grep("^rp[sl][[:digit:]]|^rplp[[:digit:]]|^rpsa", rownames(seurat_integrated), value = T, invert = T), ]
pbmc.markers <- FindAllMarkers(seurat_integrated, only.pos = TRUE)
write.csv(pbmc.markers, "Macrophages sixdpw all markers.csv")

pbmc.markers <- subset(pbmc.markers, rowSums(pbmc.markers[5] < 0.05) > 0)
#ClusterProfiler
df <- pbmc.markers[,7:6]
dfsample <- split(df$gene,df$cluster)
length(dfsample)


#The output of length(dfsample) returns how many clusters you have
#Here there at 9 clusters (0, 1, 2, 3, 4, 5, 6, 7 and 8)
#I'm sure there's a better way but you have to make a line like below for each cluster

dfsample$`0` = bitr(dfsample$`0`, fromType="SYMBOL", toType="ENTREZID", OrgDb="org.Dr.eg.db")
dfsample$`1` = bitr(dfsample$`1`, fromType="SYMBOL", toType="ENTREZID", OrgDb="org.Dr.eg.db")
dfsample$`2` = bitr(dfsample$`2`, fromType="SYMBOL", toType="ENTREZID", OrgDb="org.Dr.eg.db")
dfsample$`3` = bitr(dfsample$`3`, fromType="SYMBOL", toType="ENTREZID", OrgDb="org.Dr.eg.db")
dfsample$`4` = bitr(dfsample$`4`, fromType="SYMBOL", toType="ENTREZID", OrgDb="org.Dr.eg.db")
dfsample$`5` = bitr(dfsample$`5`, fromType="SYMBOL", toType="ENTREZID", OrgDb="org.Dr.eg.db")
dfsample$`6` = bitr(dfsample$`6`, fromType="SYMBOL", toType="ENTREZID", OrgDb="org.Dr.eg.db")
dfsample$`7` = bitr(dfsample$`7`, fromType="SYMBOL", toType="ENTREZID", OrgDb="org.Dr.eg.db")


#do the same here, a line like below for each cluster
genelist <- list("0" = dfsample$`0`$ENTREZID, 
                 "1" = dfsample$`1`$ENTREZID,
                 "2" = dfsample$`2`$ENTREZID,
                 "3" = dfsample$`3`$ENTREZID,
                 "4" = dfsample$`4`$ENTREZID,
                 "5" = dfsample$`5`$ENTREZID,
                 "6" = dfsample$`6`$ENTREZID,
                 "7" = dfsample$`7`$ENTREZID)


GOclusterplotBP <- compareCluster(geneCluster = genelist, 
                                  fun = "enrichGO", 
                                  OrgDb = "org.Dr.eg.db",
                                  pvalueCutoff=0.05, 
                                  qvalueCutoff = 0.10,
                                  ont= "BP")


GOclusterplotBP <- setReadable(GOclusterplotBP, OrgDb = org.Dr.eg.db, keyType="ENTREZID")
GOclusterplotBPdata <- data.frame(GOclusterplotBP)
dotplot(GOclusterplotBP)  + 
  theme(axis.text.y = element_text(size = 8, lineheight = 0.7))
write.csv(GOclusterplotBPdata, "GOclusterplotBPdata.csv")
#### Figure S5 Featureplots ####
#S5A all clusters
ct <- data.frame(cluster = 0:36, Cell.type = 0:36)
ct[ct$cluster %in% c(27,3,18,6,21,13),]$Cell.type <-"Fibroblasts"
ct[ct$cluster %in% c(16),]$Cell.type <-"Neutrophils"
ct[ct$cluster %in% c(0,30,36),]$Cell.type <- "Macrophages"
ct[ct$cluster %in% c(7),]$Cell.type <-"Monocytes"
ct[ct$cluster %in% c(1,2,33),]$Cell.type <- "T cells"
ct[ct$cluster %in% c(31,34),]$Cell.type <-"B cells"
ct[ct$cluster %in% c(22),]$Cell.type <-"Eosinophils"
ct[ct$cluster %in% c(4,35),]$Cell.type <-"Red blood cells"
ct[ct$cluster %in% c(10,32),]$Cell.type <-"Endothelial cells"
ct[ct$cluster %in% c(28),]$Cell.type <-"Muscle cells"
ct[ct$cluster %in% c(24),]$Cell.type <-"Neural cells"
ct[ct$cluster %in% c(25),]$Cell.type <-"Melanocytes"
ct[ct$cluster %in% c(26,29),]$Cell.type <-"Proliferating cells"
ct[ct$cluster %in% c(5,14,20,8,9,11,17,12,19,23),]$Cell.type <-"Keratinocytes"
ct[ct$cluster %in% c(15),]$Cell.type <-"Mucous cells"


seurat_notlabelled@meta.data$integrated_snn_res.1 <- plyr::mapvalues(seurat_notlabelled@meta.data$integrated_snn_res.1, from =ct$cluster, to = ct$Cell.type)
seurat_notlabelled <- SetIdent(seurat_notlabelled,value = "integrated_snn_res.1")

seurat_notlabelled$orig.ident <- factor(
  seurat_notlabelled$orig.ident,
  levels = c("unw", "twodpw", "fourdpw", "sixdpw")
)

plot_grid(
  FeaturePlot(seurat_notlabelled , features = c("mrc1b"), split.by = "orig.ident") + NoLegend(),
  FeaturePlot(seurat_notlabelled , features = c("cxcl19"), split.by = "orig.ident") + NoLegend(),
  FeaturePlot(seurat_notlabelled , features = c("col1a1a"), split.by = "orig.ident") + NoLegend(),
  FeaturePlot(seurat_notlabelled , features = c("col4a1"), split.by = "orig.ident") + NoLegend(),
  FeaturePlot(seurat_notlabelled , features = c("col4a2"), split.by = "orig.ident") + NoLegend(),
  FeaturePlot(seurat_notlabelled , features = c("lama4"), split.by = "orig.ident") + NoLegend(),
  FeaturePlot(seurat_notlabelled , features = c("f13a1a.1"), split.by = "orig.ident") + NoLegend(),
  FeaturePlot(seurat_notlabelled , features = c("esr2a"), split.by = "orig.ident") + NoLegend(),
  FeaturePlot(seurat_notlabelled , features = c("cpn1"), split.by = "orig.ident") + NoLegend(),
  FeaturePlot(seurat_notlabelled , features = c("tnfa"), split.by = "orig.ident") + NoLegend(),
  FeaturePlot(seurat_notlabelled , features = c("tgfb1a"), split.by = "orig.ident") + NoLegend(),
  FeaturePlot(seurat_notlabelled , features = c("cxcr4a"), split.by = "orig.ident") + NoLegend(),
  FeaturePlot(seurat_notlabelled , features = c("cxcr4b"), split.by = "orig.ident") + NoLegend(),
  ncol = 1)
  
#S5B twodpw Macrophages
levels(Submacrophages_integrated2$sample) = c("unw","twodpw","fourdpw","sixdpw")

seurat_integrated=Submacrophages_integrated2

split_subclusters <- SplitObject(seurat_integrated, split.by = "orig.ident")

unw <- split_subclusters[["unw"]]

twodpw <- split_subclusters[["twodpw"]]

fourdpw=split_subclusters[["fourdpw"]]

sixdpw=split_subclusters[["sixdpw"]]
  
plot_grid(
  FeaturePlot(twodpw , features = c("mrc1b")) + NoLegend(),
  FeaturePlot(twodpw , features = c("cxcl19")) + NoLegend(),
  FeaturePlot(twodpw , features = c("col1a1a")) + NoLegend(),
  FeaturePlot(twodpw , features = c("col4a1")) + NoLegend(),
  FeaturePlot(twodpw , features = c("col4a2")) + NoLegend(),
  FeaturePlot(twodpw , features = c("lama4")) + NoLegend(),
  FeaturePlot(twodpw , features = c("f13a1a.1")) + NoLegend(),
  FeaturePlot(twodpw , features = c("esr2a")) + NoLegend(),
  FeaturePlot(twodpw , features = c("cpn1")) + NoLegend(),
  FeaturePlot(twodpw , features = c("tnfa")) + NoLegend(),
  FeaturePlot(twodpw , features = c("tgfb1a")) + NoLegend(),
  FeaturePlot(twodpw , features = c("cxcr4a")) + NoLegend(),
  FeaturePlot(twodpw , features = c("cxcr4b")) + NoLegend(),
  ncol = 1)
