# Supplementary material for: Exploring mechanisms of scar-free skin wound healing in adult zebrafish in comparison to mouse
Source: PLoS Genet. 2026 Jun 24;22(6):e1012200. doi: 10.1371/journal.pgen.1012200 (PMC13322528; doi:10.1371/journal.pgen.1012200)
Supplement: S1 Data — (ZIP) [file pgen.1012200.s020.zip › Fig 3, S6, S7, S8, S9, S10 & S11.R]

pakages <- c(
  "cowplot","SeuratData","Matrix","here","Seurat","patchwork","dplyr",
  "sctransform","ReactomeGSA","topGO","Rgraphviz","tidyverse","ggplot2",
  "limma","AnnotationHub","ensembldb","multtest","metap","writexl",
  "devtools","Rcpp","gridExtra","pheatmap","rafalib","yaImpute","intrinsicDimension","RCurl",
  "org.Dr.eg.db","Nebulosa","RColorBrewer","scCustomize","clusterProfiler",
  "org.Hs.eg.db","enrichplot","DOSE","ReactomePA","data.table",
  "ggalluvial","crayon","MatrisomeAnalyzeR")

lapply(pakages, library, character.only = TRUE)

#### Fig. 3 ####
#### Subclustering ####
seurat_notlabelled_fibroblast = subset(seurat_notlabelled, idents = c("Fibroblasts"))

merged_seurat=seurat_notlabelled_fibroblast
view(merged_seurat@meta.data)
# Split seurat object by condition to perform SCT on all samples
split_seurat <- SplitObject(merged_seurat, split.by = "orig.ident")

split_seurat <- split_seurat[c("unw", "twodpw", "fourdpw", "sixdpw")]

options(future.globals.maxSize = 4000 * 1024^2)

for (i in 1:length(split_seurat)) {split_seurat[[i]] <- SCTransform(split_seurat[[i]])}

# Check which assays are stored in objects
split_seurat$unw@assays

# Save the split seurat object
#saveRDS(split_seurat, "split_seurat.rds")

# Select the most variable features to use for integration
integ_features <- SelectIntegrationFeatures(object.list = split_seurat, 
                                            nfeatures = 3000) 

# Prepare the SCT list object for integration
split_seurat <- PrepSCTIntegration(object.list = split_seurat, 
                                   anchor.features = integ_features)

# Find best buddies - TAKE SEVERAL MINUTES TO RUN!!!!

integ_anchors <- FindIntegrationAnchors(object.list = split_seurat, 
                                        normalization.method = "SCT", 
                                        anchor.features = integ_features)
# Integrate across conditions
seurat_integrated <- IntegrateData(anchorset = integ_anchors, 
                                   normalization.method = "SCT")
# Run PCA
seurat_integrated <- RunPCA(object = seurat_integrated)

# Save the split seurat object
#saveRDS(seurat_integrated, "seurat_integrated.rds")

# Plot PCA
PCAPlot(seurat_integrated,
        split.by = "orig.ident") 

# Determine percent of variation associated with each PC
pct <- seurat_integrated[["pca"]]@stdev / sum(seurat_integrated[["pca"]]@stdev) * 100

# Calculate cumulative percents for each PC
cumu <- cumsum(pct)

# Determine which PC exhibits cumulative percent greater than 90% and % variation associated with the PC as less than 5
co1 <- which(cumu > 90 & pct < 5)[1]

co1

# Determine the difference between variation of PC and subsequent PC
co2 <- sort(which((pct[1:length(pct) - 1] - pct[2:length(pct)]) > 0.1), decreasing = T)[1] + 1

# last point where change of % of variation is more than 0.1%.
co2

# Minimum of the two calculation
pcs <- min(co1, co2)

pcs
# Create a dataframe with values
plot_df <- data.frame(pct = pct, 
                      cumu = cumu, 
                      rank = 1:length(pct))

# Elbow plot to visualize 
ggplot(plot_df, aes(cumu, pct, label = rank, color = rank > pcs)) + 
  geom_text() + 
  geom_vline(xintercept = 90, color = "grey") + 
  geom_hline(yintercept = min(pct[pct > 5]), color = "grey") +
  theme_bw()


# Run UMAP
seurat_integrated <- RunUMAP(seurat_integrated, 
                             dims = 1:16,
                             reduction = "pca")

# Plot UMAP                             
DimPlot(seurat_integrated) 


# Plot UMAP split by sample
DimPlot(seurat_integrated,
        split.by = "orig.ident", label = TRUE)  


# Determine the K-nearest neighbor graph
seurat_integrated <- FindNeighbors(object = seurat_integrated, 
                                   dims = 1:16)
names(x = seurat_integrated[[]])
seurat_integrated[['seq_folder']] <- NULL
seurat_integrated[['cells']] <- NULL
seurat_integrated[['integrated_snn_res.0.4']] <- NULL
seurat_integrated[['integrated_snn_res.0.6']] <- NULL
seurat_integrated[['integrated_snn_res.0.8']] <- NULL
seurat_integrated[['integrated_snn_res.1.2']] <- NULL
seurat_integrated[['integrated_snn_res.1.4']] <- NULL
seurat_integrated[['integrated_snn_res.1']] <- NULL
seurat_integrated[['seurat_clusters']] <- NULL
seurat_integrated[['Phase']] <- NULL
seurat_integrated[['G2M.Score']] <- NULL
# Determine the clusters for various resolutions                                
seurat_integrated <- FindClusters(object = seurat_integrated, resolution = c(0.1))

names(x = seurat_integrated[[]])
seurat_integrated[['integrated_snn_res.0.8']] <- NULL
seurat_integrated[['integrated_snn_res.0.9']] <- NULL
seurat_integrated[['integrated_snn_res.1.2']] <- NULL
seurat_integrated[['integrated_snn_res.1']] <- NULL
seurat_integrated[['integrated_snn_res.2']] <- NULL

# Decide number of clusters
clustree(seurat_integrated)

# Explore resolutions
seurat_integrated@meta.data %>% 
  View()
# Assign identity of clusters
Idents(object = seurat_integrated) <- "integrated_snn_res.0.1"
# Plot the UMAP
DimPlot(seurat_integrated,
        reduction = "umap",
        label = TRUE,
        label.size = 6)

# Calculation of UMAP
seurat_integrated <- RunUMAP(seurat_integrated, 
                             reduction = "pca", 
                             dims = 1:16)
# Extract identity and sample information from seurat object to determine the number of cells per cluster per sample
n_cells <- FetchData(seurat_integrated, 
                     vars = c("ident", "orig.ident")) %>%
  dplyr::count(ident, orig.ident) %>%
  tidyr::spread(ident, n)

# View table
View(n_cells)

# UMAP of cells in each cluster by sample
DimPlot(seurat_integrated, 
        label = TRUE, 
        split.by = "orig.ident")  + NoLegend()
DimPlot(seurat_integrated, 
        label = TRUE, 
        split.by = "sample")  + NoLegend()
# Determine metrics to plot present in seurat_integrated@meta.data
metrics <-  c("nCount_RNA", "nFeature_RNA", "mitoRatio")

FeaturePlot(seurat_integrated, 
            reduction = "umap", 
            features = metrics,
            pt.size = 0.4, 
            order = TRUE,
            min.cutoff = 'q10',
            label = TRUE)
# Defining the information in the seurat object of interest
columns <- c(paste0("PC_", 1:16),
             "ident",
             "UMAP_1", "UMAP_2")

# Extracting this data from the seurat object
pc_data <- FetchData(seurat_integrated, 
                     vars = columns)
# Adding cluster label to center of cluster on UMAP
umap_label <- FetchData(seurat_integrated, 
                        vars = c("ident", "UMAP_1", "UMAP_2"))  %>%
  group_by(ident) %>%
  summarise(x=mean(UMAP_1), y=mean(UMAP_2))

# Plotting a UMAP plot for each of the PCs (MAKE ONLY FOUR EACH TIME)
map(paste0("PC_", 1:4), function(pc){
  ggplot(pc_data, 
         aes(UMAP_1, UMAP_2)) +
    geom_point(aes_string(color=pc), 
               alpha = 0.7) +
    scale_color_gradient(guide = "none", 
                         low = "grey90", 
                         high = "blue")  +
    geom_text(data=umap_label, 
              aes(label=ident, x, y)) +
    ggtitle(pc)
}) %>% 
  plot_grid(plotlist = .)

# Examine PCA results 
print(seurat_integrated[["pca"]], dims = 1:16, nfeatures = 10)

# Select the RNA counts slot to be the default assay
DefaultAssay(seurat_integrated) <- "RNA"

# Normalize RNA data for visualization purposes
seurat_integrated <- NormalizeData(seurat_integrated, verbose = FALSE)

FeaturePlot(seurat_integrated, 
            reduction = "umap", 
            features = c("krt17", "tp63"), 
            order = TRUE,
            min.cutoff = 'q10', 
            label = TRUE)

library("dittoSeq")
dittoBarPlot(seurat_integrated, var = "orig.ident", group.by = "seurat_clusters")
dittoBarPlot(seurat_integrated, var = "orig.ident", group.by = "seurat_clusters", scale = c("count"))

# Find markers for every cluster compared to all remaining cells, report only the positive ones
#markers <- FindAllMarkers(object = seurat_integrated, only.pos = TRUE, logfc.threshold = 0.25) 
#This command can quite take long to run, as it is processing each individual cluster against all other cells.

DefaultAssay(seurat_integrated) <- "RNA"

cluster0_conserved_markers <- FindConservedMarkers(seurat_integrated,
                                                   ident.1 = 0,
                                                   grouping.var = "orig.ident",
                                                   only.pos = TRUE,
                                                   logfc.threshold = 0.25)

# Combine markers with gene descriptions 

zfannotations <- read_csv("zfannotations.csv")
annotations <- zfannotations

cluster0_ann_markers <- cluster0_conserved_markers %>% 
  rownames_to_column(var="gene") %>% 
  left_join(y = unique(annotations[, c("gene_name", "description")]),
            by = c("gene" = "gene_name"))

View(cluster0_ann_markers)

# Create function to get conserved markers for any given cluster
get_conserved <- function(cluster){
  FindConservedMarkers(seurat_integrated,
                       ident.1 = cluster,
                       grouping.var = "orig.ident",
                       only.pos = TRUE) %>%
    rownames_to_column(var = "gene") %>%
    left_join(y = unique(annotations[, c("gene_name", "description")]),
              by = c("gene" = "gene_name")) %>%
    cbind(cluster_id = cluster, .)
}
# Iterate function across desired clusters ADJUST TO YOUR Nº OF CLUSTERS OR SOME OF THEM (c(7,20) - TAKE SEVERAL MINUTES TO RUN!!!!
conserved_markers <- map_dfr(c(0:5), get_conserved)
names(conserved_markers)
#names(conserved_markers)[9] <- "atp1b1a_avg_log2FC"
names(conserved_markers)

# Extract top 10 markers per cluster
top10 <- conserved_markers %>% 
  group_by(cluster_id) %>% 
  top_n(n = 10, 
        wt = avg_fc)

# Visualize top 10 markers per cluster
View(top10)
View(conserved_markers)
head(conserved_markers)
write.csv(conserved_markers, "conserved_markers fibroblasts2.csv")
dim(seurat_integrated)

saveRDS(seurat_integrated, "Subfibroblasts_integrated2.rds")

# Plot the UMAP
DimPlot(Subfibroblasts_integrated2,
        reduction = "umap",
        label = T)


# Number of cells per clusters vs samples
cluster_sample_counts <- table(Idents(Subfibroblasts_integrated2), Subfibroblasts_integrated2$orig.ident)
print(cluster_sample_counts)

##### 3A Plot the UMAP ####
DimPlot(Subfibroblasts_integrated2,
        reduction = "umap",
        label = T)
##### 3B Number of cells per clusters vs samples ####

cluster_sample_counts <- table(Idents(Subfibroblasts_integrated2), Subfibroblasts_integrated2$orig.ident)
print(cluster_sample_counts)


#### 3C GO analysis ####
## 3C GO analysis #####

seurat_integrated=Subfibroblasts_integrated2

levels(seurat_integrated$sample) = c("sixdpw", "fourdpw", "twodpw", "unw")

split_subclusters <- SplitObject(seurat_integrated, split.by = "orig.ident")

unw <- split_subclusters[["unw"]]

twodpw <- split_subclusters[["twodpw"]]

fourdpw=split_subclusters[["fourdpw"]]

sixdpw=split_subclusters[["sixdpw"]]

pbmc.markers <- FindAllMarkers(fourdpw, only.pos = TRUE)
write.csv(pbmc.markers, "fourdpw all markers.csv")

pbmc.markers <- subset(pbmc.markers, rowSums(pbmc.markers[5] < 0.05) > 0)
#ClusterProfiler
df <- pbmc.markers[,7:6]
dfsample <- split(df$gene,df$cluster)
length(dfsample)


#The output of length(dfsample) returns how many clusters you have
#Here there at 9 clusters (0, 1, 2, 3, 4, 5, 6, 7 and 8)
#I'm sure there's a better way but you have to make a line like below for each cluster

dfsample$`0` = bitr(dfsample$`0`, fromType="SYMBOL", toType="ENTREZID", OrgDb="org.Dr.eg.db")
dfsample$`1` = bitr(dfsample$`1`, fromType="SYMBOL", toType="ENTREZID", OrgDb="org.Dr.eg.db")
dfsample$`2` = bitr(dfsample$`2`, fromType="SYMBOL", toType="ENTREZID", OrgDb="org.Dr.eg.db")
dfsample$`3` = bitr(dfsample$`3`, fromType="SYMBOL", toType="ENTREZID", OrgDb="org.Dr.eg.db")
dfsample$`4` = bitr(dfsample$`4`, fromType="SYMBOL", toType="ENTREZID", OrgDb="org.Dr.eg.db")
dfsample$`5` = bitr(dfsample$`5`, fromType="SYMBOL", toType="ENTREZID", OrgDb="org.Dr.eg.db")


#do the same here, a line like below for each cluster
genelist <- list("0" = dfsample$`0`$ENTREZID, 
                 "1" = dfsample$`1`$ENTREZID,
                 "2" = dfsample$`2`$ENTREZID,
                 "3" = dfsample$`3`$ENTREZID,
                 "4" = dfsample$`4`$ENTREZID,
                 "5" = dfsample$`5`$ENTREZID)


GOclusterplotBP <- compareCluster(geneCluster = genelist, 
                                  fun = "enrichGO", 
                                  OrgDb = "org.Dr.eg.db",
                                  pvalueCutoff=0.05, 
                                  qvalueCutoff = 0.10,
                                  ont= "BP")


GOclusterplotBP <- setReadable(GOclusterplotBP, OrgDb = org.Dr.eg.db, keyType="ENTREZID")
GOclusterplotBPdata <- data.frame(GOclusterplotBP)
write.csv(GOclusterplotBPdata, "GOclusterplotBPdata.csv")


#Selected for figure 2 550*900
dotplot(GOclusterplotBP)  + 
  theme(axis.text.y = element_text(size = 8, lineheight = 0.7))


#### 3D & 3E ECM build up and breakdown analysis ####

levels(Subfibroblasts_integrated2$sample) = c("unw","twodpw","fourdpw","sixdpw")
seurat_integrated <- Subfibroblasts_integrated2
Idents(seurat_integrated) <- "orig.ident"

#Manual for independent samples
mergedtwo <- subset(seurat_integrated,subset = orig.ident %in% c("unw","twodpw"))
markers <- FindMarkers(mergedtwo,ident.1 = "twodpw", group.by="orig.ident", only.pos = TRUE)
markers$gene <- row.names(markers) 
markers <- as.data.frame(markers[,-1:-5])
colnames(markers)[1] ="genes"
cluster_0.ann <- matriannotate(markers,"genes","zebrafish")
write_xlsx(cluster_0.ann, "overexpressed gene annotated twodpw.xlsx")

mergedfour <- subset(seurat_integrated,subset = orig.ident %in% c("unw","fourdpw"))
markers <- FindMarkers(mergedfour,ident.1 = "fourdpw", group.by="orig.ident", only.pos = TRUE) 
markers$gene <- row.names(markers) 
markers <- as.data.frame(markers[,-1:-5])
colnames(markers)[1] ="genes"
cluster_0.ann <- matriannotate(markers,"genes","zebrafish")
write_xlsx(cluster_0.ann, "overexpressed gene annotated fourdpw.xlsx")

mergedsix <- subset(seurat_integrated,subset = orig.ident %in% c("unw","sixdpw"))
markers <- FindMarkers(mergedsix,ident.1 = "sixdpw", group.by="orig.ident", only.pos = TRUE) 
markers$gene <- row.names(markers) 
markers <- as.data.frame(markers[,-1:-5])
colnames(markers)[1] ="genes"
cluster_0.ann <- matriannotate(markers,"genes","zebrafish")
write_xlsx(cluster_0.ann, "overexpressed gene annotated sixdpw.xlsx")

Proteoglycans=list(c('aspn','dcn','hapln1a','lum','omd','prelp'))
Secreted_Factors=list(c('angptl1a','angptl2a','angptl4','angptl5','angptl7','ccl19a.1','clcf1','cxcl12a','cxcl8b.1','fstl1a','fstl1b','hbegfa',
                        'lepb','mdka','ngfb','pdgfab','sfrp1b'))
ECM_Regulators=list(c('adam8a','adamts2','bmp1a','ctsa','ctsba','ctsd','ctsh','ctsk','ctsla','ctsz','kng1','loxa',
                      'loxl2a','loxl2b','mmp14a','mmp14b','mmp2','mmp9','p4ha1b','plaub','plod1a','serpinb1','serpine1','serpinf1',
                      'serpinh1a','serpinh1b','sulf1','sulf2b','timp2a','timp2b'))
ECM_Glycoproteins=list(c('abi3bpb','aebp1','cilp','cilp2','comp','cthrc1a','efemp2a','fgl1','fn1a','fn1b','fndc1','igsf10',
                         'lama4','matn4','mfap2','nid1a','pcolce2b','pcolcea','postna','postnb','sparc','srpx','tgfbi','thbs1a',
                         'thbs2a','thbs2b','thbs3a','thbs4a','thbs4b','tnc','tnfaip6','vwa1','vwde'))
Collagens=list(c('col11a1b','col12a1a','col12a1b','col16a1','col1a1a','col1a1b','col1a2','col22a1','col2a1b','col4a1','col4a2','col5a1',
                 'col5a2a','col5a3a','col6a1','col6a2','col8a1b'))
ECM_affiliated_Proteins=list(c('anxa2a','anxa4','lgals2a','plxdc2'))

#ECM_buildup = Proteoglycans + Secreted_Factors + ECM_Glycoproteins + Collagens + ECM_affiliated_Proteins
#ECM_breakdown = ECM_Regulators


ECM_buildup=list(c('aspn','dcn','hapln1a','lum','omd','prelp','angptl1a','angptl2a','angptl4','angptl5','angptl7','ccl19a.1','clcf1','cxcl12a','cxcl8b.1','fstl1a','fstl1b','hbegfa',
                   'lepb','mdka','ngfb','pdgfab','sfrp1b','abi3bpb','aebp1','cilp','cilp2','comp','cthrc1a','efemp2a','fgl1','fn1a','fn1b','fndc1','igsf10',
                   'lama4','matn4','mfap2','nid1a','pcolce2b','pcolcea','postna','postnb','sparc','srpx','tgfbi','thbs1a',
                   'thbs2a','thbs2b','thbs3a','thbs4a','thbs4b','tnc','tnfaip6','vwa1','vwde','col11a1b','col12a1a','col12a1b','col16a1','col1a1a','col1a1b','col1a2','col22a1','col2a1b','col4a1','col4a2','col5a1',
                   'col5a2a','col5a3a','col6a1','col6a2','col8a1b','anxa2a','anxa4','lgals2a','plxdc2'))


ECM_breakdown=list(c('adam8a','adamts2','bmp1a','ctsa','ctsba','ctsd','ctsh','ctsk','ctsla','ctsz','kng1','loxa',
                      'loxl2a','loxl2b','mmp14a','mmp14b','mmp2','mmp9','p4ha1b','plaub','plod1a','serpinb1','serpine1','serpinf1',
                      'serpinh1a','serpinh1b','sulf1','sulf2b','timp2a','timp2b'))


Subfibroblasts_integrated2= AddModuleScore(Subfibroblasts_integrated2, features = ECM_buildup, name = 'ECM_buildup')
Subfibroblasts_integrated2=AddModuleScore(Subfibroblasts_integrated2, features = ECM_breakdown, name = 'ECM_breakdown')

Subfibroblasts_integrated2$orig.ident <- factor(Subfibroblasts_integrated2$orig.ident,
  levels = c("unw", "twodpw", "fourdpw", "sixdpw"))

colnames(Subfibroblasts_integrated2@meta.data)[
  colnames(Subfibroblasts_integrated2@meta.data) == "ECM_buildup1"
] <- "ECM_buildup"

colnames(Subfibroblasts_integrated2@meta.data)[
  colnames(Subfibroblasts_integrated2@meta.data) == "ECM_breakdown1"
] <- "ECM_breakdown"

plot_grid(
  VlnPlot(Subfibroblasts_integrated2, features=c("ECM_buildup"), group.by = "orig.ident") + NoLegend(),
  VlnPlot(Subfibroblasts_integrated2, features=c("ECM_breakdown"), group.by = "orig.ident")+ NoLegend())


#### 3F Density plots ####
plot_density(fourdpw,  features = c("col1a1a","col11a1a","col12a1a",
                                   "mmp2","mmp9","adam8a",
                                   "acta1a","ankrd1a","en1b"))

ggsave("Fig3f-new.jpeg", width = 36, height = 24, units = "cm",
       path = "C:/Users/kucuk/Desktop/new images", 
       device = "jpeg", dpi = 600)


#### 3G Dotplot #### 

table(Subfibroblasts_integrated2$sample)


Subfibroblasts_integrated2$condition <- recode(Subfibroblasts_integrated2$orig.ident,
                                               "unw"      = "Fibroblasts_unw",
                                               "twodpw"   = "Fibroblasts_twodpw",
                                               "fourdpw"  = "Fibroblast_fourdpw",
                                               "sixdpw"   = "Fibroblasts_sixdpw")

Subfibroblasts_integrated2$condition <- factor(
  Subfibroblasts_integrated2$condition,
  levels = c("Fibroblasts_unw",
             "Fibroblasts_twodpw",
             "Fibroblast_fourdpw",
             "Fibroblasts_sixdpw"))


DotPlot_scCustom(Subfibroblasts_integrated2,
                 dot.scale=20, group.by = "condition",
                 features = c("en1b", "ankrd1a",
                              "acta1a", "adam8a", "mmp9",
                              "mmp2", "col12a1a", "col11a1a","col1a1a")) +
  coord_flip() +
  theme(axis.text.x = element_text(angle = 45, hjust=1))


ggsave("Fig2g-new.jpeg", width = 20, height = 32, units = "cm",
       path = "C:/Users/kucuk/Desktop/new images", 
       device = "jpeg", dpi = 600)

#### Figure S6 Heatmap Subfibroblasts ####
##Heatmaps

DefaultAssay(Subfibroblasts_integrated2) <- "RNA"
all.genes <- rownames(Subfibroblasts_integrated2)
Subfibroblasts_integrated2  <- ScaleData(Subfibroblasts_integrated2, features = all.genes)

#Use logfc.threshold = 1 directly instead of 0.25 to speed up the calculation
allmarkersallclusters <- FindAllMarkers(Subfibroblasts_integrated2,assay = "RNA", only.pos = TRUE, min.pct = 0.25, logfc.threshold = 1)
write_xlsx(allmarkersallclusters, "allmarkersallclusters.xlsx")

allmarkersallclusters %>%
  group_by(cluster) %>%
  slice_head(n = 10) %>%
  ungroup() -> top10

DoHeatmap(Subfibroblasts_integrated2, features = top10$gene, slot = "data") + scale_fill_viridis()

#### Figure S7 GO analysis unw fourdpw sixdpw ####

levels(Subfibroblasts_integrated2$sample) = c("unw","twodpw","fourdpw","sixdpw")

seurat_integrated=Subfibroblasts_integrated2

split_subclusters <- SplitObject(seurat_integrated, split.by = "orig.ident")

unw <- split_subclusters[["unw"]]

twodpw <- split_subclusters[["twodpw"]]

fourdpw=split_subclusters[["fourdpw"]]

sixdpw=split_subclusters[["sixdpw"]]

#unw
seurat_integrated=unw
pbmc.markers <- FindAllMarkers(seurat_integrated, only.pos = TRUE)
write.csv(pbmc.markers, "Fibroblasts unw all markers.csv")

pbmc.markers <- subset(pbmc.markers, rowSums(pbmc.markers[5] < 0.05) > 0)
#ClusterProfiler
df <- pbmc.markers[,7:6]
dfsample <- split(df$gene,df$cluster)
length(dfsample)


#The output of length(dfsample) returns how many clusters you have
#Here there at 9 clusters (0, 1, 2, 3, 4, 5, 6, 7 and 8)
#I'm sure there's a better way but you have to make a line like below for each cluster

dfsample$`0` = bitr(dfsample$`0`, fromType="SYMBOL", toType="ENTREZID", OrgDb="org.Dr.eg.db")
dfsample$`1` = bitr(dfsample$`1`, fromType="SYMBOL", toType="ENTREZID", OrgDb="org.Dr.eg.db")
dfsample$`2` = bitr(dfsample$`2`, fromType="SYMBOL", toType="ENTREZID", OrgDb="org.Dr.eg.db")
dfsample$`3` = bitr(dfsample$`3`, fromType="SYMBOL", toType="ENTREZID", OrgDb="org.Dr.eg.db")
dfsample$`4` = bitr(dfsample$`4`, fromType="SYMBOL", toType="ENTREZID", OrgDb="org.Dr.eg.db")
dfsample$`5` = bitr(dfsample$`5`, fromType="SYMBOL", toType="ENTREZID", OrgDb="org.Dr.eg.db")


#do the same here, a line like below for each cluster
genelist <- list("0" = dfsample$`0`$ENTREZID, 
                 "1" = dfsample$`1`$ENTREZID,
                 "2" = dfsample$`2`$ENTREZID,
                 "3" = dfsample$`3`$ENTREZID,
                 "4" = dfsample$`4`$ENTREZID,
                 "5" = dfsample$`5`$ENTREZID)


GOclusterplotBP <- compareCluster(geneCluster = genelist, 
                                  fun = "enrichGO", 
                                  OrgDb = "org.Dr.eg.db",
                                  pvalueCutoff=0.05, 
                                  qvalueCutoff = 0.10,
                                  ont= "BP")


GOclusterplotBP <- setReadable(GOclusterplotBP, OrgDb = org.Dr.eg.db, keyType="ENTREZID")
GOclusterplotBPdata <- data.frame(GOclusterplotBP)
dotplot(GOclusterplotBP)  + 
  theme(axis.text.y = element_text(size = 8, lineheight = 0.7))
write.csv(GOclusterplotBPdata, "GOclusterplotBPdata.csv")


#fourdpw
seurat_integrated=fourdpw
pbmc.markers <- FindAllMarkers(seurat_integrated, only.pos = TRUE)
#write.csv(pbmc.markers, "Fibroblasts fourdpw all markers.csv")

pbmc.markers <- subset(pbmc.markers, rowSums(pbmc.markers[5] < 0.05) > 0)
#ClusterProfiler
df <- pbmc.markers[,7:6]
dfsample <- split(df$gene,df$cluster)
length(dfsample)


#The output of length(dfsample) returns how many clusters you have
#Here there at 9 clusters (0, 1, 2, 3, 4, 5, 6, 7 and 8)
#I'm sure there's a better way but you have to make a line like below for each cluster

dfsample$`0` = bitr(dfsample$`0`, fromType="SYMBOL", toType="ENTREZID", OrgDb="org.Dr.eg.db")
dfsample$`1` = bitr(dfsample$`1`, fromType="SYMBOL", toType="ENTREZID", OrgDb="org.Dr.eg.db")
dfsample$`2` = bitr(dfsample$`2`, fromType="SYMBOL", toType="ENTREZID", OrgDb="org.Dr.eg.db")
dfsample$`3` = bitr(dfsample$`3`, fromType="SYMBOL", toType="ENTREZID", OrgDb="org.Dr.eg.db")
dfsample$`4` = bitr(dfsample$`4`, fromType="SYMBOL", toType="ENTREZID", OrgDb="org.Dr.eg.db")
dfsample$`5` = bitr(dfsample$`5`, fromType="SYMBOL", toType="ENTREZID", OrgDb="org.Dr.eg.db")


#do the same here, a line like below for each cluster
genelist <- list("0" = dfsample$`0`$ENTREZID, 
                 "1" = dfsample$`1`$ENTREZID,
                 "2" = dfsample$`2`$ENTREZID,
                 "3" = dfsample$`3`$ENTREZID,
                 "4" = dfsample$`4`$ENTREZID,
                 "5" = dfsample$`5`$ENTREZID)


GOclusterplotBP <- compareCluster(geneCluster = genelist, 
                                  fun = "enrichGO", 
                                  OrgDb = "org.Dr.eg.db",
                                  pvalueCutoff=0.05, 
                                  qvalueCutoff = 0.10,
                                  ont= "BP")


GOclusterplotBP <- setReadable(GOclusterplotBP, OrgDb = org.Dr.eg.db, keyType="ENTREZID")
GOclusterplotBPdata <- data.frame(GOclusterplotBP)
dotplot(GOclusterplotBP)  + 
  theme(axis.text.y = element_text(size = 8, lineheight = 0.7))
write.csv(GOclusterplotBPdata, "GOclusterplotBPdata.csv")

#sixdpw
seurat_integrated=sixdpw
pbmc.markers <- FindAllMarkers(seurat_integrated, only.pos = TRUE)
write.csv(pbmc.markers, "Fibroblasts sixdpw all markers.csv")

pbmc.markers <- subset(pbmc.markers, rowSums(pbmc.markers[5] < 0.05) > 0)
#ClusterProfiler
df <- pbmc.markers[,7:6]
dfsample <- split(df$gene,df$cluster)
length(dfsample)


#The output of length(dfsample) returns how many clusters you have
#Here there at 9 clusters (0, 1, 2, 3, 4, 5, 6, 7 and 8)
#I'm sure there's a better way but you have to make a line like below for each cluster

dfsample$`0` = bitr(dfsample$`0`, fromType="SYMBOL", toType="ENTREZID", OrgDb="org.Dr.eg.db")
dfsample$`1` = bitr(dfsample$`1`, fromType="SYMBOL", toType="ENTREZID", OrgDb="org.Dr.eg.db")
dfsample$`2` = bitr(dfsample$`2`, fromType="SYMBOL", toType="ENTREZID", OrgDb="org.Dr.eg.db")
dfsample$`3` = bitr(dfsample$`3`, fromType="SYMBOL", toType="ENTREZID", OrgDb="org.Dr.eg.db")
dfsample$`4` = bitr(dfsample$`4`, fromType="SYMBOL", toType="ENTREZID", OrgDb="org.Dr.eg.db")
dfsample$`5` = bitr(dfsample$`5`, fromType="SYMBOL", toType="ENTREZID", OrgDb="org.Dr.eg.db")


#do the same here, a line like below for each cluster
genelist <- list("0" = dfsample$`0`$ENTREZID, 
                 "1" = dfsample$`1`$ENTREZID,
                 "2" = dfsample$`2`$ENTREZID,
                 "3" = dfsample$`3`$ENTREZID,
                 "4" = dfsample$`4`$ENTREZID,
                 "5" = dfsample$`5`$ENTREZID)


GOclusterplotBP <- compareCluster(geneCluster = genelist, 
                                  fun = "enrichGO", 
                                  OrgDb = "org.Dr.eg.db",
                                  pvalueCutoff=0.05, 
                                  qvalueCutoff = 0.10,
                                  ont= "BP")


GOclusterplotBP <- setReadable(GOclusterplotBP, OrgDb = org.Dr.eg.db, keyType="ENTREZID")
GOclusterplotBPdata <- data.frame(GOclusterplotBP)
dotplot(GOclusterplotBP)  + 
  theme(axis.text.y = element_text(size = 8, lineheight = 0.7))
write.csv(GOclusterplotBPdata, "GOclusterplotBPdata.csv")

#### Figure S8 Feature plots ####
#S8A all clusters
ct <- data.frame(cluster = 0:36, Cell.type = 0:36)
ct[ct$cluster %in% c(27,3,18,6,21,13),]$Cell.type <-"Fibroblasts"
ct[ct$cluster %in% c(16),]$Cell.type <-"Neutrophils"
ct[ct$cluster %in% c(0,30,36),]$Cell.type <- "Macrophages"
ct[ct$cluster %in% c(7),]$Cell.type <-"Monocytes"
ct[ct$cluster %in% c(1,2,33),]$Cell.type <- "T cells"
ct[ct$cluster %in% c(31,34),]$Cell.type <-"B cells"
ct[ct$cluster %in% c(22),]$Cell.type <-"Eosinophils"
ct[ct$cluster %in% c(4,35),]$Cell.type <-"Red blood cells"
ct[ct$cluster %in% c(10,32),]$Cell.type <-"Endothelial cells"
ct[ct$cluster %in% c(28),]$Cell.type <-"Muscle cells"
ct[ct$cluster %in% c(24),]$Cell.type <-"Neural cells"
ct[ct$cluster %in% c(25),]$Cell.type <-"Melanocytes"
ct[ct$cluster %in% c(26,29),]$Cell.type <-"Proliferating cells"
ct[ct$cluster %in% c(5,14,20,8,9,11,17,12,19,23),]$Cell.type <-"Keratinocytes"
ct[ct$cluster %in% c(15),]$Cell.type <-"Mucous cells"


seurat_notlabelled@meta.data$integrated_snn_res.1 <- plyr::mapvalues(seurat_notlabelled@meta.data$integrated_snn_res.1, from =ct$cluster, to = ct$Cell.type)
seurat_notlabelled <- SetIdent(seurat_notlabelled,value = "integrated_snn_res.1")

seurat_notlabelled$orig.ident <- factor(
  seurat_notlabelled$orig.ident,
  levels = c("unw", "twodpw", "fourdpw", "sixdpw")
)

plot_grid(
  FeaturePlot(seurat_notlabelled , features = c("acta1a"), split.by = "orig.ident") + NoLegend(),
  FeaturePlot(seurat_notlabelled , features = c("ankrd1a"), split.by = "orig.ident") + NoLegend(),
  FeaturePlot(seurat_notlabelled , features = c("desma"), split.by = "orig.ident") + NoLegend(),
  FeaturePlot(seurat_notlabelled , features = c("cdh15"), split.by = "orig.ident") + NoLegend(),
  FeaturePlot(seurat_notlabelled , features = c("en1b"), split.by = "orig.ident") + NoLegend(),
  FeaturePlot(seurat_notlabelled , features = c("postna"), split.by = "orig.ident") + NoLegend(),
  FeaturePlot(seurat_notlabelled , features = c("postnb"), split.by = "orig.ident") + NoLegend(),
  ncol = 1)

#S8B fourdpw Fibroblasts
levels(Subfibroblasts_integrated2 $sample) = c("unw","twodpw","fourdpw","sixdpw")

seurat_integrated=Subfibroblasts_integrated2 

split_subclusters <- SplitObject(seurat_integrated, split.by = "orig.ident")

unw <- split_subclusters[["unw"]]

twodpw <- split_subclusters[["twodpw"]]

fourdpw=split_subclusters[["fourdpw"]]

sixdpw=split_subclusters[["sixdpw"]]

plot_grid(
  FeaturePlot(fourdpw , features = c("acta1a")) + NoLegend(),
  FeaturePlot(fourdpw , features = c("ankrd1a")) + NoLegend(),
  FeaturePlot(fourdpw , features = c("desma")) + NoLegend(),
  FeaturePlot(fourdpw , features = c("cdh15")) + NoLegend(),
  FeaturePlot(fourdpw , features = c("en1b")) + NoLegend(),
  FeaturePlot(fourdpw , features = c("postna")) + NoLegend(),
  FeaturePlot(fourdpw , features = c("postnb")) + NoLegend(),
  ncol = 1)


#### Figure S9 Feature plots ####
#S9A all clusters
ct <- data.frame(cluster = 0:36, Cell.type = 0:36)
ct[ct$cluster %in% c(27,3,18,6,21,13),]$Cell.type <-"Fibroblasts"
ct[ct$cluster %in% c(16),]$Cell.type <-"Neutrophils"
ct[ct$cluster %in% c(0,30,36),]$Cell.type <- "Macrophages"
ct[ct$cluster %in% c(7),]$Cell.type <-"Monocytes"
ct[ct$cluster %in% c(1,2,33),]$Cell.type <- "T cells"
ct[ct$cluster %in% c(31,34),]$Cell.type <-"B cells"
ct[ct$cluster %in% c(22),]$Cell.type <-"Eosinophils"
ct[ct$cluster %in% c(4,35),]$Cell.type <-"Red blood cells"
ct[ct$cluster %in% c(10,32),]$Cell.type <-"Endothelial cells"
ct[ct$cluster %in% c(28),]$Cell.type <-"Muscle cells"
ct[ct$cluster %in% c(24),]$Cell.type <-"Neural cells"
ct[ct$cluster %in% c(25),]$Cell.type <-"Melanocytes"
ct[ct$cluster %in% c(26,29),]$Cell.type <-"Proliferating cells"
ct[ct$cluster %in% c(5,14,20,8,9,11,17,12,19,23),]$Cell.type <-"Keratinocytes"
ct[ct$cluster %in% c(15),]$Cell.type <-"Mucous cells"


seurat_notlabelled@meta.data$integrated_snn_res.1 <- plyr::mapvalues(seurat_notlabelled@meta.data$integrated_snn_res.1, from =ct$cluster, to = ct$Cell.type)
seurat_notlabelled <- SetIdent(seurat_notlabelled,value = "integrated_snn_res.1")

seurat_notlabelled$orig.ident <- factor(
  seurat_notlabelled$orig.ident,
  levels = c("unw", "twodpw", "fourdpw", "sixdpw")
)

plot_grid(
  FeaturePlot(seurat_notlabelled , features = c("col1a1a"), split.by = "orig.ident") + NoLegend(),
  FeaturePlot(seurat_notlabelled , features = c("col1a2"), split.by = "orig.ident") + NoLegend(),
  FeaturePlot(seurat_notlabelled , features = c("col2a1b"), split.by = "orig.ident") + NoLegend(),
  FeaturePlot(seurat_notlabelled , features = c("col5a2b"), split.by = "orig.ident") + NoLegend(),
  FeaturePlot(seurat_notlabelled , features = c("col12a1b"), split.by = "orig.ident") + NoLegend(),
  FeaturePlot(seurat_notlabelled , features = c("col11a1b"), split.by = "orig.ident") + NoLegend(),
  FeaturePlot(seurat_notlabelled , features = c("col10a1a"), split.by = "orig.ident") + NoLegend(),
  FeaturePlot(seurat_notlabelled , features = c("col10a1b"), split.by = "orig.ident") + NoLegend(),
  FeaturePlot(seurat_notlabelled , features = c("col18a1b"), split.by = "orig.ident") + NoLegend(),
  FeaturePlot(seurat_notlabelled , features = c("col4a1"), split.by = "orig.ident") + NoLegend(),
  ncol = 1)

#S9B fourdpw Fibroblasts
levels(Subfibroblasts_integrated2 $sample) = c("unw","twodpw","fourdpw","sixdpw")

seurat_integrated=Subfibroblasts_integrated2 

split_subclusters <- SplitObject(seurat_integrated, split.by = "orig.ident")

unw <- split_subclusters[["unw"]]

twodpw <- split_subclusters[["twodpw"]]

fourdpw=split_subclusters[["fourdpw"]]

sixdpw=split_subclusters[["sixdpw"]]

plot_grid(
  FeaturePlot(fourdpw , features = c("col1a1a")) + NoLegend(),
  FeaturePlot(fourdpw , features = c("col1a2")) + NoLegend(),
  FeaturePlot(fourdpw , features = c("col2a1b")) + NoLegend(),
  FeaturePlot(fourdpw , features = c("col5a2b")) + NoLegend(),
  FeaturePlot(fourdpw , features = c("col12a1b")) + NoLegend(),
  FeaturePlot(fourdpw , features = c("col11a1b")) + NoLegend(),
  FeaturePlot(fourdpw , features = c("col10a1a")) + NoLegend(),
  FeaturePlot(fourdpw , features = c("col10a1b")) + NoLegend(),
  FeaturePlot(fourdpw , features = c("col18a1b")) + NoLegend(),
  FeaturePlot(fourdpw , features = c("col4a1")) + NoLegend(),
  ncol = 1)

#### Figure S10 Feature plots ####
#S10A all clusters
ct <- data.frame(cluster = 0:36, Cell.type = 0:36)
ct[ct$cluster %in% c(27,3,18,6,21,13),]$Cell.type <-"Fibroblasts"
ct[ct$cluster %in% c(16),]$Cell.type <-"Neutrophils"
ct[ct$cluster %in% c(0,30,36),]$Cell.type <- "Macrophages"
ct[ct$cluster %in% c(7),]$Cell.type <-"Monocytes"
ct[ct$cluster %in% c(1,2,33),]$Cell.type <- "T cells"
ct[ct$cluster %in% c(31,34),]$Cell.type <-"B cells"
ct[ct$cluster %in% c(22),]$Cell.type <-"Eosinophils"
ct[ct$cluster %in% c(4,35),]$Cell.type <-"Red blood cells"
ct[ct$cluster %in% c(10,32),]$Cell.type <-"Endothelial cells"
ct[ct$cluster %in% c(28),]$Cell.type <-"Muscle cells"
ct[ct$cluster %in% c(24),]$Cell.type <-"Neural cells"
ct[ct$cluster %in% c(25),]$Cell.type <-"Melanocytes"
ct[ct$cluster %in% c(26,29),]$Cell.type <-"Proliferating cells"
ct[ct$cluster %in% c(5,14,20,8,9,11,17,12,19,23),]$Cell.type <-"Keratinocytes"
ct[ct$cluster %in% c(15),]$Cell.type <-"Mucous cells"


seurat_notlabelled@meta.data$integrated_snn_res.1 <- plyr::mapvalues(seurat_notlabelled@meta.data$integrated_snn_res.1, from =ct$cluster, to = ct$Cell.type)
seurat_notlabelled <- SetIdent(seurat_notlabelled,value = "integrated_snn_res.1")

seurat_notlabelled$orig.ident <- factor(
  seurat_notlabelled$orig.ident,
  levels = c("unw", "twodpw", "fourdpw", "sixdpw")
)

plot_grid(
  FeaturePlot(seurat_notlabelled , features = c("fn1b"), split.by = "orig.ident") + NoLegend(),
  FeaturePlot(seurat_notlabelled , features = c("cilp"), split.by = "orig.ident") + NoLegend(),
  FeaturePlot(seurat_notlabelled , features = c("ogna"), split.by = "orig.ident") + NoLegend(),
  FeaturePlot(seurat_notlabelled , features = c("plaub"), split.by = "orig.ident") + NoLegend(),
  FeaturePlot(seurat_notlabelled , features = c("mmp2"), split.by = "orig.ident") + NoLegend(),
  FeaturePlot(seurat_notlabelled , features = c("adam8a"), split.by = "orig.ident") + NoLegend(),
  FeaturePlot(seurat_notlabelled , features = c("hbba1"), split.by = "orig.ident") + NoLegend(),
  ncol = 1)

#S10B fourdpw Fibroblasts
levels(Subfibroblasts_integrated2 $sample) = c("unw","twodpw","fourdpw","sixdpw")

seurat_integrated=Subfibroblasts_integrated2 

split_subclusters <- SplitObject(seurat_integrated, split.by = "orig.ident")

unw <- split_subclusters[["unw"]]

twodpw <- split_subclusters[["twodpw"]]

fourdpw=split_subclusters[["fourdpw"]]

sixdpw=split_subclusters[["sixdpw"]]

plot_grid(
  FeaturePlot(fourdpw , features = c("fn1b")) + NoLegend(),
  FeaturePlot(fourdpw , features = c("cilp")) + NoLegend(),
  FeaturePlot(fourdpw , features = c("ogna")) + NoLegend(),
  FeaturePlot(fourdpw , features = c("plaub")) + NoLegend(),
  FeaturePlot(fourdpw , features = c("mmp2")) + NoLegend(),
  FeaturePlot(fourdpw , features = c("adam8a")) + NoLegend(),
  FeaturePlot(fourdpw , features = c("hbba1")) + NoLegend(),
  ncol = 1)


#### Fig. S11 ECM_buildup and ECM_breakdown####
#Fibroblasts subclusters
plot_grid(
  VlnPlot(Subfibroblasts_integrated2, features=c("ECM_buildup"))+ 
    facet_grid(.~Subfibroblasts_integrated2@meta.data[["orig.ident"]]),
  VlnPlot(Subfibroblasts_integrated2, features=c("ECM_breakdown"))+ 
    facet_grid(.~Subfibroblasts_integrated2@meta.data[["orig.ident"]]))

#Fibroblasts + Macrophages + Neutrophils 
FibroImmune = subset(seurat_notlabelled, idents = c("Fibroblasts", "Macrophages", "Neutrophils"))

FibroImmune_cells <- WhichCells(seurat_notlabelled, idents = c("Fibroblasts","Macrophages","Neutrophils"))
FibroImmune <- subset(seurat_notlabelled, cells = FibroImmune_cells)
Idents(FibroImmune) <- "orig.ident"
# Run DE
markers2 <- FindMarkers(FibroImmune, ident.1 = "twodpw", ident.2 = "unw")
markers4 <- FindMarkers(FibroImmune, ident.1 = "fourdpw", ident.2 = "unw")
markers6 <- FindMarkers(FibroImmune, ident.1 = "sixdpw", ident.2 = "unw")
markers2$gene <- row.names(markers2)
markers2 <- as.data.frame(markers2[,-1:-5])
colnames(markers2)[1] ="genes"
FibroImmune_2 <- matriannotate(markers2,"genes","zebrafish")
matristar(FibroImmune_2)
matriring(FibroImmune_2)
write.csv(FibroImmune_2, "FibroImmune_2.csv")
markers4$gene <- row.names(markers4)
markers4 <- as.data.frame(markers4[,-1:-5])
colnames(markers4)[1] ="genes"
FibroImmune_4 <- matriannotate(markers4,"genes","zebrafish")
matristar(FibroImmune_4)
matriring(FibroImmune_4)
write.csv(FibroImmune_4, "FibroImmune_4.csv")
markers6$gene <- row.names(markers6)
markers6 <- as.data.frame(markers6[,-1:-5])
colnames(markers6)[1] ="genes"
FibroImmune_6 <- matriannotate(markers6,"genes","zebrafish")
matristar(FibroImmune_6)
matriring(FibroImmune_6)
write.csv(FibroImmune_6, "FibroImmune_6.csv")
Collagens=list(c('col10a1a', 'col10a1b', 'col11a1a', 'col11a1b', 'col11a2', 'col12a1a', 'col14a1a', 'col15a1b', 'col16a1', 'col17a1b', 'col1a1a', 'col1a1b', 'col1a2', 'col21a1', 'col22a1', 'col27a1b', 'col28a1b', 'col2a1b', 'col4a1', 'col4a2', 'col5a1', 'col5a2a', 'col5a2b', 'col6a1', 'col6a2', 'col6a3', 'col7a1', 'col8a2', 'col12a1b', 'col28a2b', 'col4a5', 'col4a6', 'col5a3a', 'col8a1b', 'col5a3b'))
ECM_Glycoproteins=list(c('abi3bpa', 'abi3bpb', 'aebp1', 'agrn', 'anos1a', 'anos1b', 'bglap', 'cilp', 'cilp2', 'comp', 'creld2', 'crim1', 'cthrc1a', 'dpt', 'ecm2', 'edil3a', 'efemp2a', 'efemp2b', 'emid1', 'emilin1a', 'emilin1b', 'emilin2a', 'emilin2b', 'fbln1', 'fbln2', 'fbln7', 'fbn2b', 'fgl1', 'fgl2a', 'fgl2b', 'fn1a', 'fn1b', 'fndc1', 'gas6', 'hmcn1', 'igfbp1a', 'igfbp3', 'igfbp5b', 'igfbp6a', 'igfbp6b', 'igsf10', 'lama4', 'lama5', 'lamb1a', 'lamb1b', 'lamc1', 'lamc2', 'lamc3', 'ltbp1', 'matn3a', 'mfap1', 'mfap2', 'mfap4', 'mfap5', 'mfge8b', 'mgp', 'mxra5a', 'ndnf', 'ndnfl', 'nid1a', 'nid1b', 'nid2b', 'ntn1a', 'paplna', 'paplnb', 'pcolce2a', 'pcolcea', 'pcolceb', 'postna', 'postnb', 'rspo2', 'rspo3', 'si:dkey-266m15.6', 'slit1a', 'slit2', 'slit3', 'smoc1', 'smoc2', 'sned1', 'sparc', 'sparcl1', 'spon1b', 'spon2a', 'spon2b', 'spp1', 'srpx', 'srpx2', 'svep1', 'thbs1a', 'thbs1b', 'thbs2a', 'thbs2b', 'thbs3a', 'thbs4b', 'tinagl1', 'tnc', 'tnfaip6', 'tsku', 'vwa1', 'vwde', 'vwf', 'crispld2', 'cthrc1b', 'ecm1b', 'fbln5', 'hmcn2', 'igfbp2a', 'igfbp2b', 'igfbp7', 'lama1', 'lamb2', 'lgi1a', 'matn4', 'mfge8a', 'mmrn2a', 'mmrn2b', 'mxra5b', 'nid2a', 'ntn1b', 'ntn5', 'pcolce2b', 'pxdn', 'rspo1', 'tgfbi', 'thbs4a', 'zp3b', 'tnxba'))
ECM_Regulators=list(c('adam10a', 'adam12', 'adam17a', 'adam17b', 'adam19a', 'adam19b', 'adam22', 'adam23a', 'adam28', 'adam8a', 'adam8b', 'adam9', 'adamts1', 'adamts12', 'adamts15a', 'adamts2', 'adamts3', 'adamts5', 'adamts8a', 'adamts9', 'adamtsl3', 'adamtsl5', 'bmp1a', 'bmp1b', 'cpamd8', 'cst3', 'ctsa', 'ctsba', 'ctsc', 'ctsd', 'ctsh', 'ctsk', 'ctsl.1', 'ctsla', 'ctss1', 'ctss2.1', 'ctss2.2', 'ctsz', 'egln2', 'egln3', 'f10', 'f13a1a.1', 'fam20a', 'fam20b', 'fam20ca', 'fam20cb', 'hpse', 'htra1a', 'htra1b', 'htra3a', 'hyal1', 'hyal2a', 'hyal2b', 'hyal3', 'hyal4', 'itih5', 'kazald3', 'kng1', 'loxa', 'loxl1', 'loxl2a', 'loxl2b', 'loxl3a', 'loxl3b', 'loxl4', 'mep1a.1', 'mep1b', 'mmp11b', 'mmp13a', 'mmp14a', 'mmp14b', 'mmp15a', 'mmp2', 'mmp23bb', 'mmp25b', 'mmp9', 'ngly1', 'p4ha1a', 'p4ha1b', 'p4ha2', 'p4ha3', 'pamr1', 'pappaa', 'pcsk5b', 'pcsk6', 'plat', 'plaua', 'plaub', 'plod1a', 'plod2', 'prss12', 'serpina10a', 'serpinb1', 'serpine1', 'serpine2', 'serpine3', 'serpinf1', 'serpinh1a', 'serpinh1b', 'spam1', 'st14a', 'sulf1', 'sulf2b', 'tgm1l1', 'tgm2b', 'tgm5l', 'timp2a', 'timp2b', 'tll1', 'adam15', 'adamts15b', 'adamts17', 'adamtsl2', 'ctso', 'f13a1b', 'mmp13b', 'mmp15b', 'mmp17b', 'ogfod1', 'pappa2', 'plod3', 'tmprss15', 'adamts10', 'ctsf'))
ECM_affiliated_Proteins=list(c('anxa11a', 'anxa13', 'anxa13l', 'anxa1a', 'anxa1b', 'anxa1c', 'anxa2a', 'anxa3a', 'anxa3b', 'anxa4', 'anxa6', 'c1qa', 'c1qb', 'c1qc', 'c1qtnf1', 'c1qtnf2', 'c1qtnf5', 'c1qtnf6b', 'clec11a', 'clec19a', 'clec3ba', 'clec3bb', 'colec12', 'cspg4', 'cspg5a', 'frem1b', 'frem2a', 'gpc1a', 'gpc1b', 'gpc4', 'gpc5c', 'gpc6a', 'itln1', 'lgals2a', 'lgals2b', 'lgals3a', 'lgals3b', 'lgals9l1', 'lgals9l3', 'lgalsla', 'lman1', 'muc5.1', 'muc5.2', 'parm1', 'plxdc2', 'plxna1a', 'plxna2', 'plxna3', 'plxna4', 'plxnb1a', 'plxnb1b', 'plxnb2b', 'plxnc1', 'plxnd1', 'sdc2', 'sdc4', 'sema3aa', 'sema3ab', 'sema3b', 'sema3bl', 'sema3c', 'sema3d', 'sema3e', 'sema3fa', 'sema3fb', 'sema4aa', 'sema4ab', 'sema4ba', 'sema4bb', 'sema4c', 'sema5a', 'sema5ba', 'sema5bb', 'sema6dl', 'sema7a', 'sftpbb', 'anxa11b', 'anxa5b', 'c1qtnf6a', 'itln2', 'plxnb2a', 'sema6d', 'c1qtnf7', 'lgals1l1', 'plxdc1'))
Proteoglycans=list(c('aspn', 'bgna', 'bgnb', 'chad', 'dcn', 'fmoda', 'hapln1a', 'hapln1b', 'hapln3', 'hspg2', 'lum', 'omd', 'podn', 'prelp', 'prg4a', 'prg4b', 'spock2', 'spock3', 'srgn', 'vcana', 'vcanb', 'bcan', 'epyc'))
Secreted_Factors=list(c('angpt1', 'angptl1a', 'angptl2a', 'angptl2b', 'angptl4', 'angptl5', 'angptl7', 'bmp2a', 'bmp2b', 'bmp3', 'bmp4', 'bmp6', 'bmp7a', 'bmp8a', 'brinp3a.2', 'cbln4', 'ccbe1', 'ccl19a.1', 'ccl20a.3', 'ccl25a', 'ccl25b', 'ccl27a', 'chrdl2', 'clcf1', 'cntf', 'crhbp', 'crlf1a', 'crlf3', 'csf1a', 'csf1b', 'csf3a', 'csf3b', 'cxcl11.1', 'cxcl12a', 'cxcl12b', 'cxcl14', 'cxcl8a', 'cxcl8b.1', 'cxcl8b.3', 'eda', 'egfl6', 'epgn', 'fgf12a', 'fgf16', 'fgf18a', 'fgf3', 'fgf6a', 'fgfbp2a', 'frzb', 'fstb', 'fstl1a', 'fstl1b', 'fstl3', 'gdf10a', 'gdnfa', 'hbegfa', 'hbegfb', 'hcfc1a', 'hgfb', 'hhip', 'igf1', 'igf2a', 'igf2b', 'ihha', 'il11b', 'il12ba', 'il12bb', 'il15', 'il16', 'il1b', 'il34', 'il4', 'inhbaa', 'inhbab', 'inhbb', 'ism1', 'kitlga', 'lepa', 'lepb', 'mdka', 'megf8', 'nrg1', 'nrg2a', 'ntf3', 'pdgfab', 'pdgfba', 'pdgfbb', 'pdgfc', 'pdgfd', 'pgfb', 'pik3ip1', 'ptn', 's100a1', 's100a11', 's100z', 'scube1', 'scube3', 'sfrp1a', 'sfrp1b', 'sfrp2', 'sfrp5', 'tgfb1a', 'tgfb1b', 'tgfb2', 'tgfb3', 'tnfa', 'tnfb', 'tnfsf10', 'tnfsf10l', 'tnfsf11', 'tnfsf12', 'tnfsf13b', 'tnfsf18', 'vegfaa', 'vegfab', 'vegfc', 'wif1', 'wnt10a', 'wnt11', 'wnt16', 'wnt5a', 'wnt5b', 'wnt6b', 'wnt7aa', 'wnt7bb', 'wnt9a', 'angptl1b', 'bdnf', 'brinp2', 'crlf1b', 'il17d', 'megf10', 'megf6a', 'mstnb', 'ngfb', 'nrg3b', 'cbln1', 'egfl7', 'fgf10a', 'fgf18b', 'ism2a', 'mdkb', 'ngfa', 'wnt10b', 'wnt2'))
FibroImmune= AddModuleScore(FibroImmune, features = Proteoglycans, name = 'Proteoglycans')
FibroImmune=AddModuleScore(FibroImmune, features = Secreted_Factors, name = 'Secreted_Factors')
FibroImmune=AddModuleScore(FibroImmune, features = ECM_Regulators, name = 'ECM_Regulators')
FibroImmune= AddModuleScore(FibroImmune, features = ECM_Glycoproteins, name = 'ECM_Glycoproteins')
FibroImmune= AddModuleScore(FibroImmune, features = Collagens, name = 'Collagens')
FibroImmune= AddModuleScore(FibroImmune, features = ECM_affiliated_Proteins, name = 'ECM_affiliated_Proteins')
FibroImmune$orig.ident <- factor(FibroImmune$orig.ident, levels=c("unw", "twodpw", "fourdpw","sixdpw"))

#ECM_buildup = Proteoglycans + Secreted_Factors + ECM_Glycoproteins + Collagens + ECM_affiliated_Proteins
#ECM_breakdown = ECM_Regulators

ECM_buildup=list(c('col10a1a', 'col10a1b', 'col11a1a', 'col11a1b', 'col11a2', 'col12a1a', 'col14a1a', 'col15a1b', 'col16a1', 'col17a1b', 'col1a1a', 'col1a1b', 'col1a2', 'col21a1', 'col22a1', 'col27a1b', 'col28a1b', 'col2a1b', 'col4a1', 'col4a2', 'col5a1', 'col5a2a', 'col5a2b', 'col6a1', 'col6a2', 'col6a3', 'col7a1', 'col8a2', 'col12a1b', 'col28a2b', 'col4a5', 'col4a6', 'col5a3a', 'col8a1b', 'col5a3b','abi3bpa', 'abi3bpb', 'aebp1', 'agrn', 'anos1a', 'anos1b', 'bglap', 'cilp', 'cilp2', 'comp', 'creld2', 'crim1', 'cthrc1a', 'dpt', 'ecm2', 'edil3a', 'efemp2a', 'efemp2b', 'emid1', 'emilin1a', 'emilin1b', 'emilin2a', 'emilin2b', 'fbln1', 'fbln2', 'fbln7', 'fbn2b', 'fgl1', 'fgl2a', 'fgl2b', 'fn1a', 'fn1b', 'fndc1', 'gas6', 'hmcn1', 'igfbp1a', 'igfbp3', 'igfbp5b', 'igfbp6a', 'igfbp6b', 'igsf10', 'lama4', 'lama5', 'lamb1a', 'lamb1b', 'lamc1', 'lamc2', 'lamc3', 'ltbp1', 'matn3a', 'mfap1', 'mfap2', 'mfap4', 'mfap5', 'mfge8b', 'mgp', 'mxra5a', 'ndnf', 'ndnfl', 'nid1a', 'nid1b', 'nid2b', 'ntn1a', 'paplna', 'paplnb', 'pcolce2a', 'pcolcea', 'pcolceb', 'postna', 'postnb', 'rspo2', 'rspo3', 'si:dkey-266m15.6', 'slit1a', 'slit2', 'slit3', 'smoc1', 'smoc2', 'sned1', 'sparc', 'sparcl1', 'spon1b', 'spon2a', 'spon2b', 'spp1', 'srpx', 'srpx2', 'svep1', 'thbs1a', 'thbs1b', 'thbs2a', 'thbs2b', 'thbs3a', 'thbs4b', 'tinagl1', 'tnc', 'tnfaip6', 'tsku', 'vwa1', 'vwde', 'vwf', 'crispld2', 'cthrc1b', 'ecm1b', 'fbln5', 'hmcn2', 'igfbp2a', 'igfbp2b', 'igfbp7', 'lama1', 'lamb2', 'lgi1a', 'matn4', 'mfge8a', 'mmrn2a', 'mmrn2b', 'mxra5b', 'nid2a', 'ntn1b', 'ntn5', 'pcolce2b', 'pxdn', 'rspo1', 'tgfbi', 'thbs4a', 'zp3b', 'tnxba','anxa11a', 'anxa13', 'anxa13l', 'anxa1a', 'anxa1b', 'anxa1c', 'anxa2a', 'anxa3a', 'anxa3b', 'anxa4', 'anxa6', 'c1qa', 'c1qb', 'c1qc', 'c1qtnf1', 'c1qtnf2', 'c1qtnf5', 'c1qtnf6b', 'clec11a', 'clec19a', 'clec3ba', 'clec3bb', 'colec12', 'cspg4', 'cspg5a', 'frem1b', 'frem2a', 'gpc1a', 'gpc1b', 'gpc4', 'gpc5c', 'gpc6a', 'itln1', 'lgals2a', 'lgals2b', 'lgals3a', 'lgals3b', 'lgals9l1', 'lgals9l3', 'lgalsla', 'lman1', 'muc5.1', 'muc5.2', 'parm1', 'plxdc2', 'plxna1a', 'plxna2', 'plxna3', 'plxna4', 'plxnb1a', 'plxnb1b', 'plxnb2b', 'plxnc1', 'plxnd1', 'sdc2', 'sdc4', 'sema3aa', 'sema3ab', 'sema3b', 'sema3bl', 'sema3c', 'sema3d', 'sema3e', 'sema3fa', 'sema3fb', 'sema4aa', 'sema4ab', 'sema4ba', 'sema4bb', 'sema4c', 'sema5a', 'sema5ba', 'sema5bb', 'sema6dl', 'sema7a', 'sftpbb', 'anxa11b', 'anxa5b', 'c1qtnf6a', 'itln2', 'plxnb2a', 'sema6d', 'c1qtnf7', 'lgals1l1', 'plxdc1','aspn', 'bgna', 'bgnb', 'chad', 'dcn', 'fmoda', 'hapln1a', 'hapln1b', 'hapln3', 'hspg2', 'lum', 'omd', 'podn', 'prelp', 'prg4a', 'prg4b', 'spock2', 'spock3', 'srgn', 'vcana', 'vcanb', 'bcan', 'epyc','angpt1', 'angptl1a', 'angptl2a', 'angptl2b', 'angptl4', 'angptl5', 'angptl7', 'bmp2a', 'bmp2b', 'bmp3', 'bmp4', 'bmp6', 'bmp7a', 'bmp8a', 'brinp3a.2', 'cbln4', 'ccbe1', 'ccl19a.1', 'ccl20a.3', 'ccl25a', 'ccl25b', 'ccl27a', 'chrdl2', 'clcf1', 'cntf', 'crhbp', 'crlf1a', 'crlf3', 'csf1a', 'csf1b', 'csf3a', 'csf3b', 'cxcl11.1', 'cxcl12a', 'cxcl12b', 'cxcl14', 'cxcl8a', 'cxcl8b.1', 'cxcl8b.3', 'eda', 'egfl6', 'epgn', 'fgf12a', 'fgf16', 'fgf18a', 'fgf3', 'fgf6a', 'fgfbp2a', 'frzb', 'fstb', 'fstl1a', 'fstl1b', 'fstl3', 'gdf10a', 'gdnfa', 'hbegfa', 'hbegfb', 'hcfc1a', 'hgfb', 'hhip', 'igf1', 'igf2a', 'igf2b', 'ihha', 'il11b', 'il12ba', 'il12bb', 'il15', 'il16', 'il1b', 'il34', 'il4', 'inhbaa', 'inhbab', 'inhbb', 'ism1', 'kitlga', 'lepa', 'lepb', 'mdka', 'megf8', 'nrg1', 'nrg2a', 'ntf3', 'pdgfab', 'pdgfba', 'pdgfbb', 'pdgfc', 'pdgfd', 'pgfb', 'pik3ip1', 'ptn', 's100a1', 's100a11', 's100z', 'scube1', 'scube3', 'sfrp1a', 'sfrp1b', 'sfrp2', 'sfrp5', 'tgfb1a', 'tgfb1b', 'tgfb2', 'tgfb3', 'tnfa', 'tnfb', 'tnfsf10', 'tnfsf10l', 'tnfsf11', 'tnfsf12', 'tnfsf13b', 'tnfsf18', 'vegfaa', 'vegfab', 'vegfc', 'wif1', 'wnt10a', 'wnt11', 'wnt16', 'wnt5a', 'wnt5b', 'wnt6b', 'wnt7aa', 'wnt7bb', 'wnt9a', 'angptl1b', 'bdnf', 'brinp2', 'crlf1b', 'il17d', 'megf10', 'megf6a', 'mstnb', 'ngfb', 'nrg3b', 'cbln1', 'egfl7', 'fgf10a', 'fgf18b', 'ism2a', 'mdkb', 'ngfa', 'wnt10b', 'wnt2'))
ECM_breakdown=list(c('adam10a', 'adam12', 'adam17a', 'adam17b', 'adam19a', 'adam19b', 'adam22', 'adam23a', 'adam28', 'adam8a', 'adam8b', 'adam9', 'adamts1', 'adamts12', 'adamts15a', 'adamts2', 'adamts3', 'adamts5', 'adamts8a', 'adamts9', 'adamtsl3', 'adamtsl5', 'bmp1a', 'bmp1b', 'cpamd8', 'cst3', 'ctsa', 'ctsba', 'ctsc', 'ctsd', 'ctsh', 'ctsk', 'ctsl.1', 'ctsla', 'ctss1', 'ctss2.1', 'ctss2.2', 'ctsz', 'egln2', 'egln3', 'f10', 'f13a1a.1', 'fam20a', 'fam20b', 'fam20ca', 'fam20cb', 'hpse', 'htra1a', 'htra1b', 'htra3a', 'hyal1', 'hyal2a', 'hyal2b', 'hyal3', 'hyal4', 'itih5', 'kazald3', 'kng1', 'loxa', 'loxl1', 'loxl2a', 'loxl2b', 'loxl3a', 'loxl3b', 'loxl4', 'mep1a.1', 'mep1b', 'mmp11b', 'mmp13a', 'mmp14a', 'mmp14b', 'mmp15a', 'mmp2', 'mmp23bb', 'mmp25b', 'mmp9', 'ngly1', 'p4ha1a', 'p4ha1b', 'p4ha2', 'p4ha3', 'pamr1', 'pappaa', 'pcsk5b', 'pcsk6', 'plat', 'plaua', 'plaub', 'plod1a', 'plod2', 'prss12', 'serpina10a', 'serpinb1', 'serpine1', 'serpine2', 'serpine3', 'serpinf1', 'serpinh1a', 'serpinh1b', 'spam1', 'st14a', 'sulf1', 'sulf2b', 'tgm1l1', 'tgm2b', 'tgm5l', 'timp2a', 'timp2b', 'tll1', 'adam15', 'adamts15b', 'adamts17', 'adamtsl2', 'ctso', 'f13a1b', 'mmp13b', 'mmp15b', 'mmp17b', 'ogfod1', 'pappa2', 'plod3', 'tmprss15', 'adamts10', 'ctsf'))
FibroImmune= AddModuleScore(FibroImmune, features = ECM_buildup, name = 'ECM_buildup')
FibroImmune=AddModuleScore(FibroImmune, features = ECM_breakdown, name = 'ECM_breakdown')
FibroImmune= AddModuleScore(FibroImmune, features = ECM_buildup, name = 'ECM_buildup')
FibroImmune=AddModuleScore(FibroImmune, features = ECM_breakdown, name = 'ECM_breakdown')

colnames(FibroImmune@meta.data)[
  colnames(FibroImmune@meta.data) == "ECM_buildup1"
] <- "ECM_buildup"

colnames(FibroImmune@meta.data)[
  colnames(FibroImmune@meta.data) == "ECM_breakdown1"
] <- "ECM_breakdown"
plot_grid(
  VlnPlot(FibroImmune, features=c("ECM_buildup"), group.by = "orig.ident"),
  VlnPlot(FibroImmune, features=c("ECM_breakdown"), group.by = "orig.ident"))
