# Supplementary material for: Exploring mechanisms of scar-free skin wound healing in adult zebrafish in comparison to mouse
Source: PLoS Genet. 2026 Jun 24;22(6):e1012200. doi: 10.1371/journal.pgen.1012200 (PMC13322528; doi:10.1371/journal.pgen.1012200)
Supplement: S1 Data — (ZIP) [file pgen.1012200.s020.zip › Fig 4 & S14.R]

pakages <- c(
  "Seurat","SeuratData","tidyverse","CellChat","NMF","ggalluvial",
  "patchwork","ggplot2","svglite","mindr","reticulate","umap",
  "extrafont","sjPlot","writexl","scCustomize")

lapply(pakages, library, character.only = TRUE)


#### CellChat analysis ####
ct <- data.frame(cluster = 0:36, Cell.type = 0:36)
ct[ct$cluster %in% c(27,3,18,6,21,13),]$Cell.type <-"Fibroblasts"
ct[ct$cluster %in% c(16),]$Cell.type <-"Neutrophils"
ct[ct$cluster %in% c(0,30,36),]$Cell.type <- "Macrophages"
ct[ct$cluster %in% c(7),]$Cell.type <-"Monocytes"
ct[ct$cluster %in% c(1,2,33),]$Cell.type <- "T cells"
ct[ct$cluster %in% c(31,34),]$Cell.type <-"B cells"
ct[ct$cluster %in% c(22),]$Cell.type <-"Eosinophils"
ct[ct$cluster %in% c(4,35),]$Cell.type <-"Red blood cells"
ct[ct$cluster %in% c(10,32),]$Cell.type <-"Endothelial cells"
ct[ct$cluster %in% c(28),]$Cell.type <-"Muscle cells"
ct[ct$cluster %in% c(24),]$Cell.type <-"Neural cells"
ct[ct$cluster %in% c(25),]$Cell.type <-"Melanocytes"
ct[ct$cluster %in% c(26,29),]$Cell.type <-"Proliferating cells"
ct[ct$cluster %in% c(5,14,20,8,9,11,17,12,19,23),]$Cell.type <-"Keratinocytes"
ct[ct$cluster %in% c(15),]$Cell.type <-"Mucous cells"


seurat_notlabelled@meta.data$integrated_snn_res.1 <- plyr::mapvalues(seurat_notlabelled@meta.data$integrated_snn_res.1, from =ct$cluster, to = ct$Cell.type)
seurat_notlabelled <- SetIdent(seurat_notlabelled,value = "integrated_snn_res.1")
seurat_integrated=seurat_notlabelled

levels(seurat_notlabelled$sample) = c("sixdpw", "fourdpw", "twodpw", "unw")

seurat_notlabelled$orig.ident <- factor(
  seurat_notlabelled$orig.ident,
  levels = c("unw", "twodpw", "fourdpw", "sixdpw")
)

unw      <- subset(seurat_notlabelled, subset = orig.ident == "unw")
twodpw   <- subset(seurat_notlabelled, subset = orig.ident == "twodpw")
fourdpw  <- subset(seurat_notlabelled, subset = orig.ident == "fourdpw")
sixdpw   <- subset(seurat_notlabelled, subset = orig.ident == "sixdpw")

#### Fig4A-C ####
### all time points SS ############################################################################################################################
cellchat_object <- seurat_notlabelled
cellchat_object$CellType <- Idents(cellchat_object)
cellchat <- createCellChat(object=cellchat_object,group.by = "CellType")
cellchat <- createCellChat(cellchat_object@assays$RNA@data, meta = cellchat_object@meta.data, group.by = "CellType")
cellchat <- setIdent(cellchat, ident.use = "CellType")
groupSize <- as.numeric(table(cellchat@idents))  
CellChatDB <- CellChatDB.zebrafish 
CellChatDB.use <- subsetDB(CellChatDB,search = "Secreted Signaling") # use search = "Secreted Signaling", Cell-Cell Contact or ECM-Receptor; or nothing for all the database
cellchat@DB <- CellChatDB.use
cellchat <- subsetData(cellchat) # This step is necessary even if using the whole database
cellchat <- identifyOverExpressedGenes(cellchat)
cellchat <- identifyOverExpressedInteractions(cellchat)
cellchat <- computeCommunProb(cellchat)
cellchat <- filterCommunication(cellchat, min.cells = 10)
cellchat <- computeCommunProbPathway(cellchat)
cellchat <- aggregateNet(cellchat)

df.net <- subsetCommunication(cellchat, sources.use = c(1:1000), targets.use = c(1:1000))
write_xlsx(df.net, "cellchatSS all time points all clusters communication.xlsx")
cellchat@netP$pathways
levels(cellchat@idents)

netVisual_chord_gene(cellchat, sources.use = c(1:1000), targets.use = c(3), slot.name = "netP", legend.pos.x = 10)
netVisual_chord_gene(cellchat, sources.use = c(1), targets.use = c(1:1000), slot.name = "netP", legend.pos.x = 10)

saveRDS(cellchat, "cellchatSS all time points.rds")

### all time points ECM-Receptor ############################################################################################################################
cellchat_object <- seurat_notlabelled
cellchat_object$CellType <- Idents(cellchat_object)
cellchat <- createCellChat(object=cellchat_object,group.by = "CellType")
cellchat <- createCellChat(cellchat_object@assays$RNA@data, meta = cellchat_object@meta.data, group.by = "CellType")
cellchat <- setIdent(cellchat, ident.use = "CellType")
groupSize <- as.numeric(table(cellchat@idents))  
CellChatDB <- CellChatDB.zebrafish 
CellChatDB.use <- subsetDB(CellChatDB,search = "ECM-Receptor") # use search = "Secreted Signaling", Cell-Cell Contact or ECM-Receptor; or nothing for all the database
cellchat@DB <- CellChatDB.use
cellchat <- subsetData(cellchat) # This step is necessary even if using the whole database
cellchat <- identifyOverExpressedGenes(cellchat)
cellchat <- identifyOverExpressedInteractions(cellchat)
cellchat <- computeCommunProb(cellchat)
cellchat <- filterCommunication(cellchat, min.cells = 10)
cellchat <- computeCommunProbPathway(cellchat)
cellchat <- aggregateNet(cellchat)

df.net <- subsetCommunication(cellchat, sources.use = c(1:1000), targets.use = c(1:1000))
write_xlsx(df.net, "cellchatECM all time points all clusters communication.xlsx")
cellchat@netP$pathways
levels(cellchat@idents)

#unw ECM ligand-receptor all clusters to fibroblast
netVisual_chord_gene(cellchat, sources.use = c(1:1000), targets.use = c(3), slot.name = "netP", legend.pos.x = 10)
#unw ECM ligand-receptor from macrophages to all clusters
netVisual_chord_gene(cellchat, sources.use = c(1), targets.use = c(1:1000), slot.name = "netP", legend.pos.x = 10)

saveRDS(cellchat, "cellchatECM all time points.rds")

### all time points CCC ############################################################################################################################
cellchat_object <- seurat_notlabelled
cellchat_object$CellType <- Idents(cellchat_object)
cellchat <- createCellChat(object=cellchat_object,group.by = "CellType")
cellchat <- createCellChat(cellchat_object@assays$RNA@data, meta = cellchat_object@meta.data, group.by = "CellType")
cellchat <- setIdent(cellchat, ident.use = "CellType")
groupSize <- as.numeric(table(cellchat@idents))  
CellChatDB <- CellChatDB.zebrafish 
CellChatDB.use <- subsetDB(CellChatDB,search = "Cell-Cell Contact") # use search = "Secreted Signaling", Cell-Cell Contact or ECM-Receptor; or nothing for all the database
cellchat@DB <- CellChatDB.use
cellchat <- subsetData(cellchat) # This step is necessary even if using the whole database
cellchat <- identifyOverExpressedGenes(cellchat)
cellchat <- identifyOverExpressedInteractions(cellchat)
cellchat <- computeCommunProb(cellchat)
cellchat <- filterCommunication(cellchat, min.cells = 10)
cellchat <- computeCommunProbPathway(cellchat)
cellchat <- aggregateNet(cellchat)

df.net <- subsetCommunication(cellchat, sources.use = c(1:1000), targets.use = c(1:1000))
write_xlsx(df.net, "cellchatCCC all time points all clusters communication.xlsx")
cellchat@netP$pathways
levels(cellchat@idents)

#unw CCC ligand-receptor all clusters to fibroblast
netVisual_chord_gene(cellchat, sources.use = c(1:1000), targets.use = c(3), slot.name = "netP", legend.pos.x = 10)
#unw CCC ligand-receptor from macrophages to all clusters
netVisual_chord_gene(cellchat, sources.use = c(1), targets.use = c(1:1000), slot.name = "netP", legend.pos.x = 10)

saveRDS(cellchat, "cellchatCCC all time points.rds")

#### Fig. S14 ####

### unw SS ############################################################################################################################
cellchat_object <- unw
cellchat_object$CellType <- Idents(cellchat_object)
cellchat <- createCellChat(object=cellchat_object,group.by = "CellType")
cellchat <- createCellChat(cellchat_object@assays$RNA@data, meta = cellchat_object@meta.data, group.by = "CellType")
cellchat <- setIdent(cellchat, ident.use = "CellType")
groupSize <- as.numeric(table(cellchat@idents))  
CellChatDB <- CellChatDB.zebrafish 
CellChatDB.use <- subsetDB(CellChatDB,search = "Secreted Signaling") # use search = "Secreted Signaling", Cell-Cell Contact or ECM-Receptor; or nothing for all the database
cellchat@DB <- CellChatDB.use
cellchat <- subsetData(cellchat) # This step is necessary even if using the whole database
cellchat <- identifyOverExpressedGenes(cellchat)
cellchat <- identifyOverExpressedInteractions(cellchat)
cellchat <- computeCommunProb(cellchat)
cellchat <- filterCommunication(cellchat, min.cells = 10)
cellchat <- computeCommunProbPathway(cellchat)
cellchat <- aggregateNet(cellchat)

df.net <- subsetCommunication(cellchat, sources.use = c(1:1000), targets.use = c(1:1000))
write_xlsx(df.net, "cellchatSS unw all clusters communication.xlsx")
cellchat@netP$pathways
levels(cellchat@idents)

netVisual_chord_gene(cellchat, sources.use = c(1:1000), targets.use = c(3), slot.name = "netP", legend.pos.x = 10)
netVisual_chord_gene(cellchat, sources.use = c(1), targets.use = c(1:1000), slot.name = "netP", legend.pos.x = 10)

saveRDS(cellchat, "cellchatSS unw all clusters.rds")

### unw ECM-Receptor ############################################################################################################################
cellchat_object <- unw
cellchat_object$CellType <- Idents(cellchat_object)
cellchat <- createCellChat(object=cellchat_object,group.by = "CellType")
cellchat <- createCellChat(cellchat_object@assays$RNA@data, meta = cellchat_object@meta.data, group.by = "CellType")
cellchat <- setIdent(cellchat, ident.use = "CellType")
groupSize <- as.numeric(table(cellchat@idents))  
CellChatDB <- CellChatDB.zebrafish 
CellChatDB.use <- subsetDB(CellChatDB,search = "ECM-Receptor") # use search = "Secreted Signaling", Cell-Cell Contact or ECM-Receptor; or nothing for all the database
cellchat@DB <- CellChatDB.use
cellchat <- subsetData(cellchat) # This step is necessary even if using the whole database
cellchat <- identifyOverExpressedGenes(cellchat)
cellchat <- identifyOverExpressedInteractions(cellchat)
cellchat <- computeCommunProb(cellchat)
cellchat <- filterCommunication(cellchat, min.cells = 10)
cellchat <- computeCommunProbPathway(cellchat)
cellchat <- aggregateNet(cellchat)

df.net <- subsetCommunication(cellchat, sources.use = c(1:1000), targets.use = c(1:1000))
write_xlsx(df.net, "cellchatECM unw all clusters communication.xlsx")
cellchat@netP$pathways
levels(cellchat@idents)

#unw ECM ligand-receptor all clusters to fibroblast
netVisual_chord_gene(cellchat, sources.use = c(1:1000), targets.use = c(3), slot.name = "netP", legend.pos.x = 10)

saveRDS(cellchat, "cellchatECM unw all clusters.rds")

### unw CCC ############################################################################################################################
cellchat_object <- unw
cellchat_object$CellType <- Idents(cellchat_object)
cellchat <- createCellChat(object=cellchat_object,group.by = "CellType")
cellchat <- createCellChat(cellchat_object@assays$RNA@data, meta = cellchat_object@meta.data, group.by = "CellType")
cellchat <- setIdent(cellchat, ident.use = "CellType")
groupSize <- as.numeric(table(cellchat@idents))  
CellChatDB <- CellChatDB.zebrafish 
CellChatDB.use <- subsetDB(CellChatDB,search = "Cell-Cell Contact") # use search = "Secreted Signaling", Cell-Cell Contact or ECM-Receptor; or nothing for all the database
cellchat@DB <- CellChatDB.use
cellchat <- subsetData(cellchat) # This step is necessary even if using the whole database
cellchat <- identifyOverExpressedGenes(cellchat)
cellchat <- identifyOverExpressedInteractions(cellchat)
cellchat <- computeCommunProb(cellchat)
cellchat <- filterCommunication(cellchat, min.cells = 10)
cellchat <- computeCommunProbPathway(cellchat)
cellchat <- aggregateNet(cellchat)

df.net <- subsetCommunication(cellchat, sources.use = c(1:1000), targets.use = c(1:1000))
write_xlsx(df.net, "cellchatCCC unw all clustecommunication.xlsx")
cellchat@netP$pathways
levels(cellchat@idents)

#unw CCC ligand-receptor all clusters to fibroblast
netVisual_chord_gene(cellchat, sources.use = c(1:1000), targets.use = c(3), slot.name = "netP", legend.pos.x = 10)
#unw CCC ligand-receptor from macrophages to all clusters
netVisual_chord_gene(cellchat, sources.use = c(1), targets.use = c(1:1000), slot.name = "netP", legend.pos.x = 10)

saveRDS(cellchat, "cellchatCCC unw all clusters.rds")

### twodpw SS ############################################################################################################################
cellchat_object <- twodpw
cellchat_object$CellType <- Idents(cellchat_object)
cellchat <- createCellChat(object=cellchat_object,group.by = "CellType")
cellchat <- createCellChat(cellchat_object@assays$RNA@data, meta = cellchat_object@meta.data, group.by = "CellType")
cellchat <- setIdent(cellchat, ident.use = "CellType")
groupSize <- as.numeric(table(cellchat@idents))  
CellChatDB <- CellChatDB.zebrafish 
CellChatDB.use <- subsetDB(CellChatDB,search = "Secreted Signaling") # use search = "Secreted Signaling", Cell-Cell Contact or ECM-Receptor; or nothing for all the database
cellchat@DB <- CellChatDB.use
cellchat <- subsetData(cellchat) # This step is necessary even if using the whole database
cellchat <- identifyOverExpressedGenes(cellchat)
cellchat <- identifyOverExpressedInteractions(cellchat)
cellchat <- computeCommunProb(cellchat)
cellchat <- filterCommunication(cellchat, min.cells = 10)
cellchat <- computeCommunProbPathway(cellchat)
cellchat <- aggregateNet(cellchat)

df.net <- subsetCommunication(cellchat, sources.use = c(1:1000), targets.use = c(1:1000))
write_xlsx(df.net, "cellchatSS two all clusters communication.xlsx")
cellchat@netP$pathways
levels(cellchat@idents)

#twodpw SS ligand-receptor all clusters to fibroblast
netVisual_chord_gene(cellchat, sources.use = c(1:1000), targets.use = c(3), slot.name = "netP", legend.pos.x = 10)
#twodpw SS ligand-receptor from macrophages to all clusters
netVisual_chord_gene(cellchat, sources.use = c(1), targets.use = c(1:1000), slot.name = "netP", legend.pos.x = 10)


saveRDS(cellchat, "cellchatSS two all clusters.rds")

### twodpw ECM-Receptor ############################################################################################################################
cellchat_object <- twodpw
cellchat_object$CellType <- Idents(cellchat_object)
cellchat <- createCellChat(object=cellchat_object,group.by = "CellType")
cellchat <- createCellChat(cellchat_object@assays$RNA@data, meta = cellchat_object@meta.data, group.by = "CellType")
cellchat <- setIdent(cellchat, ident.use = "CellType")
groupSize <- as.numeric(table(cellchat@idents))  
CellChatDB <- CellChatDB.zebrafish 
CellChatDB.use <- subsetDB(CellChatDB,search = "ECM-Receptor") # use search = "Secreted Signaling", Cell-Cell Contact or ECM-Receptor; or nothing for all the database
cellchat@DB <- CellChatDB.use
cellchat <- subsetData(cellchat) # This step is necessary even if using the whole database
cellchat <- identifyOverExpressedGenes(cellchat)
cellchat <- identifyOverExpressedInteractions(cellchat)
cellchat <- computeCommunProb(cellchat)
cellchat <- filterCommunication(cellchat, min.cells = 10)
cellchat <- computeCommunProbPathway(cellchat)
cellchat <- aggregateNet(cellchat)

df.net <- subsetCommunication(cellchat, sources.use = c(1:1000), targets.use = c(1:1000))
write_xlsx(df.net, "cellchatECM two all clusters communication.xlsx")
cellchat@netP$pathways
levels(cellchat@idents)

#twodpw ECM ligand-receptor all clusters to fibroblast
netVisual_chord_gene(cellchat, sources.use = c(1:1000), targets.use = c(3), slot.name = "netP", legend.pos.x = 10)
#twodpw ECM ligand-receptor from macrophages to all clusters
netVisual_chord_gene(cellchat, sources.use = c(1), targets.use = c(1:1000), slot.name = "netP", legend.pos.x = 10)

saveRDS(cellchat, "cellchatECM two all clusters.rds")

### twodpw CCC ############################################################################################################################
cellchat_object <- twodpw
cellchat_object$CellType <- Idents(cellchat_object)
cellchat <- createCellChat(object=cellchat_object,group.by = "CellType")
cellchat <- createCellChat(cellchat_object@assays$RNA@data, meta = cellchat_object@meta.data, group.by = "CellType")
cellchat <- setIdent(cellchat, ident.use = "CellType")
groupSize <- as.numeric(table(cellchat@idents))  
CellChatDB <- CellChatDB.zebrafish 
CellChatDB.use <- subsetDB(CellChatDB,search = "Cell-Cell Contact") # use search = "Secreted Signaling", Cell-Cell Contact or ECM-Receptor; or nothing for all the database
cellchat@DB <- CellChatDB.use
cellchat <- subsetData(cellchat) # This step is necessary even if using the whole database
cellchat <- identifyOverExpressedGenes(cellchat)
cellchat <- identifyOverExpressedInteractions(cellchat)
cellchat <- computeCommunProb(cellchat)
cellchat <- filterCommunication(cellchat, min.cells = 10)
cellchat <- computeCommunProbPathway(cellchat)
cellchat <- aggregateNet(cellchat)

df.net <- subsetCommunication(cellchat, sources.use = c(1:1000), targets.use = c(1:1000))
write_xlsx(df.net, "cellchatCCC two all clusters communication.xlsx")
cellchat@netP$pathways
levels(cellchat@idents)

#twodpw CCC ligand-receptor all clusters to fibroblast
netVisual_chord_gene(cellchat, sources.use = c(1:1000), targets.use = c(3), slot.name = "netP", legend.pos.x = 10)
#twodpw CCC ligand-receptor from macrophages to all clusters
netVisual_chord_gene(cellchat, sources.use = c(1), targets.use = c(1:1000), slot.name = "netP", legend.pos.x = 10)

saveRDS(cellchat, "cellchatCCC two all clusters.rds")

### fourdpw SS ############################################################################################################################
cellchat_object <- fourdpw
cellchat_object$CellType <- Idents(cellchat_object)
cellchat <- createCellChat(object=cellchat_object,group.by = "CellType")
cellchat <- createCellChat(cellchat_object@assays$RNA@data, meta = cellchat_object@meta.data, group.by = "CellType")
cellchat <- setIdent(cellchat, ident.use = "CellType")
groupSize <- as.numeric(table(cellchat@idents))  
CellChatDB <- CellChatDB.zebrafish 
CellChatDB.use <- subsetDB(CellChatDB,search = "Secreted Signaling") # use search = "Secreted Signaling", Cell-Cell Contact or ECM-Receptor; or nothing for all the database
cellchat@DB <- CellChatDB.use
cellchat <- subsetData(cellchat) # This step is necessary even if using the whole database
cellchat <- identifyOverExpressedGenes(cellchat)
cellchat <- identifyOverExpressedInteractions(cellchat)
cellchat <- computeCommunProb(cellchat)
cellchat <- filterCommunication(cellchat, min.cells = 10)
cellchat <- computeCommunProbPathway(cellchat)
cellchat <- aggregateNet(cellchat)

df.net <- subsetCommunication(cellchat, sources.use = c(1:1000), targets.use = c(1:1000))
write_xlsx(df.net, "cellchatSS fourdpw all clusters communication.xlsx")
cellchat@netP$pathways
levels(cellchat@idents)

#fourdpw SS ligand-receptor all clusters to fibroblast
netVisual_chord_gene(cellchat, sources.use = c(1:1000), targets.use = c(3), slot.name = "netP", legend.pos.x = 10)
#fourdpw SS ligand-receptor from macrophages to all clusters
netVisual_chord_gene(cellchat, sources.use = c(1), targets.use = c(1:1000), slot.name = "netP", legend.pos.x = 10)

saveRDS(cellchat, "cellchatSS fourdpw all clusters.rds")

### fourdpw ECM-Receptor ############################################################################################################################
cellchat_object <- fourdpw
cellchat_object$CellType <- Idents(cellchat_object)
cellchat <- createCellChat(object=cellchat_object,group.by = "CellType")
cellchat <- createCellChat(cellchat_object@assays$RNA@data, meta = cellchat_object@meta.data, group.by = "CellType")
cellchat <- setIdent(cellchat, ident.use = "CellType")
groupSize <- as.numeric(table(cellchat@idents))  
CellChatDB <- CellChatDB.zebrafish 
CellChatDB.use <- subsetDB(CellChatDB,search = "ECM-Receptor") # use search = "Secreted Signaling", Cell-Cell Contact or ECM-Receptor; or nothing for all the database
cellchat@DB <- CellChatDB.use
cellchat <- subsetData(cellchat) # This step is necessary even if using the whole database
cellchat <- identifyOverExpressedGenes(cellchat)
cellchat <- identifyOverExpressedInteractions(cellchat)
cellchat <- computeCommunProb(cellchat)
cellchat <- filterCommunication(cellchat, min.cells = 10)
cellchat <- computeCommunProbPathway(cellchat)
cellchat <- aggregateNet(cellchat)

df.net <- subsetCommunication(cellchat, sources.use = c(1:1000), targets.use = c(1:1000))
write_xlsx(df.net, "cellchatECM fourdpw all clusters communication.xlsx")
cellchat@netP$pathways
levels(cellchat@idents)

#fourdpw ECM ligand-receptor all clusters to fibroblast
netVisual_chord_gene(cellchat, sources.use = c(1:1000), targets.use = c(3), slot.name = "netP", legend.pos.x = 10)
#fourdpw ECM ligand-receptor from macrophages to all clusters
netVisual_chord_gene(cellchat, sources.use = c(1), targets.use = c(1:1000), slot.name = "netP", legend.pos.x = 10)

saveRDS(cellchat, "cellchatECM fourdpw all clusters.rds")

### fourdpw CCC ############################################################################################################################
cellchat_object <- fourdpw
cellchat_object$CellType <- Idents(cellchat_object)
cellchat <- createCellChat(object=cellchat_object,group.by = "CellType")
cellchat <- createCellChat(cellchat_object@assays$RNA@data, meta = cellchat_object@meta.data, group.by = "CellType")
cellchat <- setIdent(cellchat, ident.use = "CellType")
groupSize <- as.numeric(table(cellchat@idents))  
CellChatDB <- CellChatDB.zebrafish 
CellChatDB.use <- subsetDB(CellChatDB,search = "Cell-Cell Contact") # use search = "Secreted Signaling", Cell-Cell Contact or ECM-Receptor; or nothing for all the database
cellchat@DB <- CellChatDB.use
cellchat <- subsetData(cellchat) # This step is necessary even if using the whole database
cellchat <- identifyOverExpressedGenes(cellchat)
cellchat <- identifyOverExpressedInteractions(cellchat)
cellchat <- computeCommunProb(cellchat)
cellchat <- filterCommunication(cellchat, min.cells = 10)
cellchat <- computeCommunProbPathway(cellchat)
cellchat <- aggregateNet(cellchat)

df.net <- subsetCommunication(cellchat, sources.use = c(1:1000), targets.use = c(1:1000))
write_xlsx(df.net, "cellchatCCC fourdpw all clusters communication.xlsx")
cellchat@netP$pathways
levels(cellchat@idents)


#fourdpw CCC ligand-receptor all clusters to fibroblast
netVisual_chord_gene(cellchat, sources.use = c(1:1000), targets.use = c(3), slot.name = "netP", legend.pos.x = 10)
#fourdpw CCC ligand-receptor from macrophages to all clusters
netVisual_chord_gene(cellchat, sources.use = c(1), targets.use = c(1:1000), slot.name = "netP", legend.pos.x = 10)

saveRDS(cellchat, "cellchatCCC fourdpw all clusters.rds")

### sixdpw SS ############################################################################################################################
cellchat_object <- sixdpw
cellchat_object$CellType <- Idents(cellchat_object)
cellchat <- createCellChat(object=cellchat_object,group.by = "CellType")
cellchat <- createCellChat(cellchat_object@assays$RNA@data, meta = cellchat_object@meta.data, group.by = "CellType")
cellchat <- setIdent(cellchat, ident.use = "CellType")
groupSize <- as.numeric(table(cellchat@idents))  
CellChatDB <- CellChatDB.zebrafish 
CellChatDB.use <- subsetDB(CellChatDB,search = "Secreted Signaling") # use search = "Secreted Signaling", Cell-Cell Contact or ECM-Receptor; or nothing for all the database
cellchat@DB <- CellChatDB.use
cellchat <- subsetData(cellchat) # This step is necessary even if using the whole database
cellchat <- identifyOverExpressedGenes(cellchat)
cellchat <- identifyOverExpressedInteractions(cellchat)
cellchat <- computeCommunProb(cellchat)
cellchat <- filterCommunication(cellchat, min.cells = 10)
cellchat <- computeCommunProbPathway(cellchat)
cellchat <- aggregateNet(cellchat)

df.net <- subsetCommunication(cellchat, sources.use = c(1:1000), targets.use = c(1:1000))
write_xlsx(df.net, "cellchatSS sixdpw all clusters communication.xlsx")
cellchat@netP$pathways
levels(cellchat@idents)

#sixdpw SS ligand-receptor all clusters to fibroblast
netVisual_chord_gene(cellchat, sources.use = c(1:1000), targets.use = c(3), slot.name = "netP", legend.pos.x = 10)
#sixdpw SS ligand-receptor from macrophages to all clusters
netVisual_chord_gene(cellchat, sources.use = c(1), targets.use = c(1:1000), slot.name = "netP", legend.pos.x = 10)

saveRDS(cellchat, "cellchatSS sixdpw all clusters.rds")

### sixdpw ECM-Receptor ############################################################################################################################
cellchat_object <- sixdpw
cellchat_object$CellType <- Idents(cellchat_object)
cellchat <- createCellChat(object=cellchat_object,group.by = "CellType")
cellchat <- createCellChat(cellchat_object@assays$RNA@data, meta = cellchat_object@meta.data, group.by = "CellType")
cellchat <- setIdent(cellchat, ident.use = "CellType")
groupSize <- as.numeric(table(cellchat@idents))  
CellChatDB <- CellChatDB.zebrafish 
CellChatDB.use <- subsetDB(CellChatDB,search = "ECM-Receptor") # use search = "Secreted Signaling", Cell-Cell Contact or ECM-Receptor; or nothing for all the database
cellchat@DB <- CellChatDB.use
cellchat <- subsetData(cellchat) # This step is necessary even if using the whole database
cellchat <- identifyOverExpressedGenes(cellchat)
cellchat <- identifyOverExpressedInteractions(cellchat)
cellchat <- computeCommunProb(cellchat)
cellchat <- filterCommunication(cellchat, min.cells = 10)
cellchat <- computeCommunProbPathway(cellchat)
cellchat <- aggregateNet(cellchat)

df.net <- subsetCommunication(cellchat, sources.use = c(1:1000), targets.use = c(1:1000))
write_xlsx(df.net, "cellchatECM sixdpw all clusterscommunication.xlsx")
cellchat@netP$pathways
levels(cellchat@idents)


#sixdpw ECM ligand-receptor all clusters to fibroblast
netVisual_chord_gene(cellchat, sources.use = c(1:1000), targets.use = c(3), slot.name = "netP", legend.pos.x = 10)
#sixdpw ECM ligand-receptor from macrophages to all clusters
netVisual_chord_gene(cellchat, sources.use = c(1), targets.use = c(1:1000), slot.name = "netP", legend.pos.x = 10)

saveRDS(cellchat, "cellchatECM sixdpw all clusters.rds")

### sixdpw CCC ############################################################################################################################
cellchat_object <- sixdpw
cellchat_object$CellType <- Idents(cellchat_object)
cellchat <- createCellChat(object=cellchat_object,group.by = "CellType")
cellchat <- createCellChat(cellchat_object@assays$RNA@data, meta = cellchat_object@meta.data, group.by = "CellType")
cellchat <- setIdent(cellchat, ident.use = "CellType")
groupSize <- as.numeric(table(cellchat@idents))  
CellChatDB <- CellChatDB.zebrafish 
CellChatDB.use <- subsetDB(CellChatDB,search = "Cell-Cell Contact") # use search = "Secreted Signaling", Cell-Cell Contact or ECM-Receptor; or nothing for all the database
cellchat@DB <- CellChatDB.use
cellchat <- subsetData(cellchat) # This step is necessary even if using the whole database
cellchat <- identifyOverExpressedGenes(cellchat)
cellchat <- identifyOverExpressedInteractions(cellchat)
cellchat <- computeCommunProb(cellchat)
cellchat <- filterCommunication(cellchat, min.cells = 10)
cellchat <- computeCommunProbPathway(cellchat)
cellchat <- aggregateNet(cellchat)

df.net <- subsetCommunication(cellchat, sources.use = c(1:1000), targets.use = c(1:1000))
write_xlsx(df.net, "cellchatCCC sixdpw all clusters communication.xlsx")
cellchat@netP$pathways
levels(cellchat@idents)


#sixdpw CCC ligand-receptor all clusters to fibroblast
netVisual_chord_gene(cellchat, sources.use = c(1:1000), targets.use = c(3), slot.name = "netP", legend.pos.x = 10)
#sixdpw CCC ligand-receptor from macrophages to all clusters
netVisual_chord_gene(cellchat, sources.use = c(1), targets.use = c(1:1000), slot.name = "netP", legend.pos.x = 10)

saveRDS(cellchat, "cellchatCCC sixdpw all clusters.rds")


#### Fig4d-e ####

seurat_notlabelled$sample <- paste(Idents(seurat_notlabelled), seurat_notlabelled$sample, sep = "_")
new.idents <- seurat_notlabelled@meta.data$sample
Idents(object = seurat_notlabelled) <- new.idents # now just add it to the seurat object as new idents


levels(seurat_notlabelled) <- c("Neutrophils_sixdpw","Neutrophils_fourdpw","Neutrophils_twodpw","Neutrophils_unw",
"Macrophages_sixdpw","Macrophages_fourdpw","Macrophages_twodpw","Macrophages_unw",
"B cells_sixdpw","Eosinophils_sixdpw","Neural cells_sixdpw","Proliferating cells_sixdpw","Mucous cells_sixdpw","Melanocytes_sixdpw",
"Red blood cells_sixdpw","T cells_sixdpw","Endothelial cells_sixdpw","Monocytes_sixdpw","Muscle cells_sixdpw","Fibroblasts_sixdpw","Keratinocytes_sixdpw",
"B cells_fourdpw","Muscle cells_fourdpw","Eosinophils_fourdpw","Melanocytes_fourdpw","T cells_fourdpw",
"Red blood cells_fourdpw","Endothelial cells_fourdpw","Proliferating cells_fourdpw","Fibroblasts_fourdpw","Mucous cells_fourdpw","Keratinocytes_fourdpw",
"Neural cells_fourdpw","Monocytes_fourdpw",
"Muscle cells_twodpw","Melanocytes_twodpw","Neural cells_twodpw","Mucous cells_twodpw","T cells_twodpw","Fibroblasts_twodpw",
"B cells_twodpw","Eosinophils_twodpw","Proliferating cells_twodpw","Monocytes_twodpw",
"Red blood cells_twodpw","Endothelial cells_twodpw","Keratinocytes_twodpw","Eosinophils_unw",
"Neural cells_unw","Muscle cells_unw","B cells_unw","Monocytes_unw","Fibroblasts_unw",
"Melanocytes_unw","Red blood cells_unw","Endothelial cells_unw",
"Proliferating cells_unw","Mucous cells_unw","T cells_unw","Keratinocytes_unw")


## 4D Fibroblasts

DotPlot_scCustom(seurat_notlabelled,
                 idents = c("Fibroblasts_unw", "Fibroblasts_twodpw",
                            "Fibroblasts_fourdpw","Fibroblasts_sixdpw"),
                 dot.scale=20,
                 features = c("fgfr1a", "fgfr1b", "fgfr2", "fgfr3", "fgfr4"),
                 x_lab_rotate = T)


## 4G Fibroblasts

DotPlot_scCustom(seurat_notlabelled,
                 idents = c("Fibroblasts_unw", "Fibroblasts_twodpw",
                            "Fibroblasts_fourdpw","Fibroblasts_sixdpw"),
                 dot.scale=20,
                 features = c("fgf1a","fgf1b","fgf2","fgf3","fgf4","fgf5","fgf6a","fgf6b","fgf7","fgf8a","fgf8b",
                              "fgf9","fgf10a","fgf10b","fgf11a","fgf11b","fgf12a","fgf12b","fgf13a","fgf13b",
                              "fgf16","fgf17","fgf18a","fgf18b","fgf20a","fgf20b","fgf21","fgf24"),
                 x_lab_rotate = T)


## 4E Macrophages

DotPlot_scCustom(seurat_notlabelled,
                 idents = c("Macrophages_unw", "Macrophages_twodpw",
                            "Macrophages_fourdpw","Macrophages_sixdpw"),
                 dot.scale=20,
                 features = c("fgf1a","fgf1b","fgf6a","fgf10a","fgf10b","fgf16","fgf17","fgf18a","fgf18b","fgf24"),
                 x_lab_rotate = T)

## 4F Macrophages
DotPlot_scCustom(seurat_notlabelled,
                 idents = c("Macrophages_unw", "Macrophages_twodpw",
                            "Macrophages_fourdpw","Macrophages_sixdpw"),
                 dot.scale=20,
                 features = c("fgfr1a", "fgfr1b", "fgfr2", "fgfr3", "fgfr4"),
                 x_lab_rotate = T)
