# Supplementary material for: Exploring mechanisms of scar-free skin wound healing in adult zebrafish in comparison to mouse
Source: PLoS Genet. 2026 Jun 24;22(6):e1012200. doi: 10.1371/journal.pgen.1012200 (PMC13322528; doi:10.1371/journal.pgen.1012200)
Supplement: S1 Data — (ZIP) [file pgen.1012200.s020.zip › Fig 5 & 6.R]

library("cowplot")
library("SeuratData")
library("Matrix")
library("here")
library("Seurat")
library("patchwork")
library("dplyr")
library("sctransform")
library("Rgraphviz")
library("tidyverse")
library("ggplot2")
library("limma")
library("multtest")
library("metap")
library("writexl")
library("devtools")
library("Rcpp")
library(gridExtra)
library(pheatmap)
library(rafalib)
library(clustree)
library(yaImpute)
library(intrinsicDimension)
library(RCurl)
library(Nebulosa)
library(RColorBrewer)
library(scCustomize)

#### Figure 5 ####
## 5A Featureplot all clusters
ct <- data.frame(cluster = 0:36, Cell.type = 0:36)
ct[ct$cluster %in% c(27,3,18,6,21,13),]$Cell.type <-"Fibroblasts"
ct[ct$cluster %in% c(16),]$Cell.type <-"Neutrophils"
ct[ct$cluster %in% c(0,30,36),]$Cell.type <- "Macrophages"
ct[ct$cluster %in% c(7),]$Cell.type <-"Monocytes"
ct[ct$cluster %in% c(1,2,33),]$Cell.type <- "T cells"
ct[ct$cluster %in% c(31,34),]$Cell.type <-"B cells"
ct[ct$cluster %in% c(22),]$Cell.type <-"Eosinophils"
ct[ct$cluster %in% c(4,35),]$Cell.type <-"Red blood cells"
ct[ct$cluster %in% c(10,32),]$Cell.type <-"Endothelial cells"
ct[ct$cluster %in% c(28),]$Cell.type <-"Muscle cells"
ct[ct$cluster %in% c(24),]$Cell.type <-"Neural cells"
ct[ct$cluster %in% c(25),]$Cell.type <-"Melanocytes"
ct[ct$cluster %in% c(26,29),]$Cell.type <-"Proliferating cells"
ct[ct$cluster %in% c(5,14,20,8,9,11,17,12,19,23),]$Cell.type <-"Keratinocytes"
ct[ct$cluster %in% c(15),]$Cell.type <-"Mucous cells"


seurat_notlabelled@meta.data$integrated_snn_res.1 <- plyr::mapvalues(seurat_notlabelled@meta.data$integrated_snn_res.1, from =ct$cluster, to = ct$Cell.type)
seurat_notlabelled <- SetIdent(seurat_notlabelled,value = "integrated_snn_res.1")

levels(seurat_notlabelled$sample) = c("unw","twodpw","fourdpw","sixdpw")


seurat_notlabelled$orig.ident <- factor(
  seurat_notlabelled$orig.ident,
  levels = c("unw", "twodpw", "fourdpw", "sixdpw")
)

FeaturePlot(seurat_notlabelled , features = c("plod2"), split.by = "orig.ident", max.cutoff = 1) + NoLegend()

## 5B Featureplot fibroblasts

levels(Subfibroblasts_integrated2 $sample) = c("unw","twodpw","fourdpw","sixdpw")

seurat_integrated=Subfibroblasts_integrated2 

split_subclusters <- SplitObject(seurat_integrated, split.by = "orig.ident")

fourdpw=split_subclusters[["fourdpw"]]

FeaturePlot(fourdpw , features = c("plod2"), max.cutoff = 1) + NoLegend()


## 5C percentage expression

expression=DotPlot(seurat_notlabelled , features = c("plod1a","plod2","plod3"), group.by = "orig.ident")

table <- expression$data


tabla_fc <- table %>%
  group_by(features.plot) %>%
  mutate(
    pct.exp.fc = pct.exp / pct.exp[id == "unw"]  # divide por el valor en unw
  ) %>%
  ungroup()

ggplot(tabla_fc, aes(x = features.plot, y = pct.exp.fc, fill = id)) +
  geom_bar(stat = "identity", position = position_dodge()) +
  labs(
    x = "Gen",
    y = "Fold change (vs unw)",
    fill = "Condición"
  ) +
  theme_minimal() +
  theme(
    axis.text.x = element_text(angle = 45, hjust = 1)
  )

#### Figure 6 ####
## 6B DotPlot

levels(seurat_notlabelled) <- c("Keratinocytes_unw", "T cells_unw", "Mucous cells_unw", "Proliferating cells_unw",
"Endothelial cells_unw", "Red blood cells_unw", "Melanocytes_unw", "Fibroblasts_unw", 
"Monocytes_unw", "B cells_unw", "Muscle cells_unw", "Neural cells_unw", 
"Eosinophils_unw", "Keratinocytes_twodpw", "Endothelial cells_twodpw", 
"Red blood cells_twodpw", "Monocytes_twodpw", "Proliferating cells_twodpw", 
"Eosinophils_twodpw", "B cells_twodpw", "Fibroblasts_twodpw", "T cells_twodpw", 
"Mucous cells_twodpw", "Neural cells_twodpw", "Melanocytes_twodpw", 
"Muscle cells_twodpw", "Monocytes_fourdpw", "Neural cells_fourdpw", 
"Keratinocytes_fourdpw", "Mucous cells_fourdpw", "Fibroblasts_fourdpw", 
"Proliferating cells_fourdpw", "Endothelial cells_fourdpw", 
"Red blood cells_fourdpw", "T cells_fourdpw", "Melanocytes_fourdpw", 
"Eosinophils_fourdpw", "Muscle cells_fourdpw", "B cells_fourdpw", 
"Keratinocytes_sixdpw", "Fibroblasts_sixdpw", "Muscle cells_sixdpw", 
"Monocytes_sixdpw", "Endothelial cells_sixdpw", "T cells_sixdpw", 
"Red blood cells_sixdpw", "Melanocytes_sixdpw", "Mucous cells_sixdpw", 
"Proliferating cells_sixdpw", "Neural cells_sixdpw", "Eosinophils_sixdpw", 
"B cells_sixdpw", "Macrophages_unw", "Macrophages_twodpw", 
"Macrophages_fourdpw", "Macrophages_sixdpw", "Neutrophils_unw", 
"Neutrophils_twodpw", "Neutrophils_fourdpw", "Neutrophils_sixdpw")


DotPlot_scCustom(seurat_notlabelled,
        features = c("tgfb1b", "tgfb1a"),
        idents = c("Macrophages_unw", "Macrophages_twodpw",
                   "Macrophages_fourdpw","Macrophages_sixdpw",
                   "Neutrophils_unw", "Neutrophils_twodpw",
                   "Neutrophils_fourdpw","Neutrophils_sixdpw"),
        dot.scale=20) +
  coord_flip() +
  theme(axis.text.x = element_text(angle = 45, hjust=1))


## 6C Density plot
plot_density(seurat_notlabelled,
             features = c("plod2", "tgfbi"),
             joint = TRUE)
