# Supplementary material for: Exploring mechanisms of scar-free skin wound healing in adult zebrafish in comparison to mouse
Source: PLoS Genet. 2026 Jun 24;22(6):e1012200. doi: 10.1371/journal.pgen.1012200 (PMC13322528; doi:10.1371/journal.pgen.1012200)
Supplement: S1 Data — (ZIP) [file pgen.1012200.s020.zip › Fig S6 & S13.R]

# 1. Define your parameters
gene1 <- "col18a1b"
gene2 <- "acta1a"
samples <- unique(Subfibroblasts_integrated2$sample)
plot_list <- list()

# 2. Loop through each sample individually
for (s in samples) {
  
  # Subset the object for the specific sample
  obj_subset <- subset(Subfibroblasts_integrated2, subset = sample == s)
  
  # Generate the blend plot
  # Note: combine = FALSE returns a list of 4 plots (Gene1, Gene2, Blend, Scale)
  p <- FeaturePlot(
    obj_subset, 
    features = c(gene1, gene2), 
    blend = TRUE, 
    cols = c("lightgrey", "#FF0000", "#00FF00"), 
    order = TRUE, 
    pt.size = 1.5,
    blend.threshold = 0.1,
    combine = FALSE 
  )
  
  # Extract the 3rd element (the actual Blended UMAP) and add a title
  # We use tryCatch just in case one sample is so empty it still tries to error
  plot_list[[s]] <- p[[3]] + ggtitle(paste(s))
}

# 3. Combine all 4 timepoints into one layout
wrap_plots(plot_list, ncol = 2)
