# Supplementary material for: Exploring mechanisms of scar-free skin wound healing in adult zebrafish in comparison to mouse
Source: PLoS Genet. 2026 Jun 24;22(6):e1012200. doi: 10.1371/journal.pgen.1012200 (PMC13322528; doi:10.1371/journal.pgen.1012200)
Supplement: S1 Data — (ZIP) [file pgen.1012200.s020.zip › QC, filtering, integration and clustering.R]

pakages <- c(
  "Seurat","patchwork","dplyr","sctransform","ReactomeGSA","topGO",
  "Rgraphviz","cowplot","tidyverse","ggplot2","SeuratData","here","Matrix",
  "limma","AnnotationHub","ensembldb","multtest","metap","writexl","devtools",
  "DoubletFinder","dittoSeq","RCurl","reshape2","pheatmap","ggbeeswarm",
  "plyr","ggstatsplot","Nebulosa","scater","scran","DropletUtils",
  "BiocFileCache","viridis","scCustomize","qs","presto")

lapply(pakages, library, character.only = TRUE)

##QC AND FILTERING

##Load data to work
# unw

data_dir_unw = here("unw")
list.files(data_dir_unw) # Should show barcodes.tsv, genes.tsv, and matrix.mtx
expression_matrix_unw <-Read10X(data.dir = data_dir_unw)
seurat_object_unw = CreateSeuratObject(counts = expression_matrix_unw, project="unw", min.cells = 3, min.features = 150)

# twodpw

data_dir_twodpw = here("twodpw")
list.files(data_dir_twodpw) # Should show barcodes.tsv, genes.tsv, and matrix.mtx
expression_matrix_twodpw <-Read10X(data.dir = data_dir_twodpw)
seurat_object_twodpw = CreateSeuratObject(counts = expression_matrix_twodpw, project="twodpw", min.cells = 3, min.features = 150)

# fourdpw

data_dir_fourdpw = here("fourdpw")
list.files(data_dir_fourdpw) # Should show barcodes.tsv, genes.tsv, and matrix.mtx
expression_matrix_fourdpw <-Read10X(data.dir = data_dir_fourdpw)
seurat_object_fourdpw = CreateSeuratObject(counts = expression_matrix_fourdpw, project="fourdpw", min.cells = 3, min.features = 150)

# sixdpw data

data_dir_sixdpw = here("sixdpw")
list.files(data_dir_sixdpw) # Should show barcodes.tsv, genes.tsv, and matrix.mtx
expression_matrix_sixdpw <-Read10X(data.dir = data_dir_sixdpw)
seurat_object_sixdpw = CreateSeuratObject(counts = expression_matrix_sixdpw, project="sixdpw", min.cells = 3, min.features = 150)


## To merge more than two Seurat objects

woundhealing.merged <- merge(seurat_object_unw, y = c(seurat_object_twodpw,seurat_object_fourdpw,seurat_object_sixdpw), add.cell.ids = c("unw", "twodpw", "fourdpw", "sixdpw"), project = "woundhealing")
woundhealing.merged

View(woundhealing.merged@meta.data)


#For filtering

woundhealing.merged$log10GenesPerUMI <- log10(woundhealing.merged$nFeature_RNA) / log10(woundhealing.merged$nCount_RNA)
woundhealing.merged$mitoRatio <- PercentageFeatureSet(object = woundhealing.merged, pattern = "^mt-")
woundhealing.merged$mitoRatio <- woundhealing.merged@meta.data$mitoRatio / 100
metadata <- woundhealing.merged@meta.data

# Add cell IDs to metadata

metadata$cells <- rownames(metadata)

# Rename columns
metadata <- metadata %>%
  dplyr::rename(seq_folder = orig.ident,
                nUMI = nCount_RNA,
                nGene = nFeature_RNA)
metadata$sample <- NA
metadata$sample[which(str_detect(metadata$cells, "^unw_"))] <- "unw"
metadata$sample[which(str_detect(metadata$cells, "^twodpw_"))] <- "twodpw"
metadata$sample[which(str_detect(metadata$cells, "^fourdpw_"))] <- "fourdpw"
metadata$sample[which(str_detect(metadata$cells, "^sixdpw_"))] <- "sixdpw"
woundhealing.merged@meta.data <- metadata


# Not to put numbers with e+
options(scipen = 999)

# Visualize the number of cell counts per sample
metadata %>% 
  ggplot(aes(x=sample, fill=sample)) + 
  geom_bar() +
  theme_classic() +
  theme(axis.text.x = element_text(angle = 45, vjust = 1, hjust=1)) +
  theme(plot.title = element_text(hjust=0.5, face="bold")) +
  ggtitle("NCells")


# Visualize the number UMIs/transcripts per cell
metadata %>% 
  ggplot(aes(color=sample, x=nUMI, fill= sample)) + 
  geom_density(alpha = 0.2) + 
  scale_x_log10() + 
  theme_classic() +
  ylab("Cell density") +
  geom_vline(xintercept = 30000)


# Visualize the distribution of genes detected per cell via histogram
metadata %>% 
  ggplot(aes(color=sample, x=nGene, fill= sample)) + 
  geom_density(alpha = 0.2) + 
  theme_classic() +
  scale_x_log10() + 
  geom_vline(xintercept = 4500)


# Visualize the distribution of genes detected per cell via boxplot
metadata %>% 
  ggplot(aes(x=sample, y=log10(nGene), fill=sample)) + 
  geom_boxplot() + 
  theme_classic() +
  theme(axis.text.x = element_text(angle = 45, vjust = 1, hjust=1)) +
  theme(plot.title = element_text(hjust=0.5, face="bold")) +
  ggtitle("NCells vs NGenes")


# Visualize the distribution of mitochondrial gene expression detected per cell
metadata %>% 
  ggplot(aes(color=sample, x=mitoRatio, fill=sample)) + 
  geom_density(alpha = 0.2) + 
  scale_x_log10() + 
  theme_classic() +
  geom_vline(xintercept = 0.25)


# Visualize the correlation between genes detected and number of UMIs and determine whether strong presence of cells with low numbers of genes/UMIs
metadata %>% 
  ggplot(aes(x=nUMI, y=nGene, color=mitoRatio)) + 
  geom_point() + 
  scale_colour_gradient(low = "gray90", high = "black") +
  stat_smooth(method=lm) +
  scale_x_log10() + 
  scale_y_log10() + 
  theme_classic() +
  geom_vline(xintercept = 30000) +
  geom_hline(yintercept = 4500) +
  facet_wrap(~sample)


# Filter out low quality reads using selected thresholds - these will change with experiment
filtered_seurat <- subset(x = woundhealing.merged, 
                          subset= (nUMI >= 500) & (nUMI <= 30000) &
                            (nGene >= 200) & (nGene <= 4500) &
                            (mitoRatio < 0.25))


# Output a logical vector for every gene on whether the more than zero counts per cell
# Extract counts
counts <- GetAssayData(object = filtered_seurat, slot = "counts")

# Output a logical vector for every gene on whether the more than zero counts per cell
nonzero <- counts > 0

# Sums all TRUE values and returns TRUE if more than 10 TRUE values per gene
keep_genes <- Matrix::rowSums(nonzero) >= 5

# Only keeping those genes expressed in more than 10 cells
filtered_counts <- counts[keep_genes, ]

# Reassign to filtered Seurat object
filtered_seurat <- CreateSeuratObject(filtered_counts, meta.data = filtered_seurat@meta.data)

# Look back over the metrics to make sure that your data matches your expectations and is good for downstream analysis
# Extract the new metadata from the filtered Seurat object to go through the same plots as with the unfiltered data 
metadata_clean <- filtered_seurat@meta.data


# Visualize the number of cell counts per sample
metadata_clean %>% 
  ggplot(aes(x=sample, fill=sample)) + 
  geom_bar() +
  theme_classic() +
  theme(axis.text.x = element_text(angle = 45, vjust = 1, hjust=1)) +
  theme(plot.title = element_text(hjust=0.5, face="bold")) +
  ggtitle("NCells")


# Visualize the number UMIs/transcripts per cell
metadata_clean %>% 
  ggplot(aes(color=sample, x=nUMI, fill= sample)) + 
  geom_density(alpha = 0.2) + 
  scale_x_log10() + 
  theme_classic() +
  ylab("Cell density") +
  geom_vline(xintercept = 500)

# Visualize the distribution of genes detected per cell via histogram
metadata_clean %>% 
  ggplot(aes(color=sample, x=nGene, fill= sample)) + 
  geom_density(alpha = 0.2) + 
  theme_classic() +
  scale_x_log10() + 
  geom_vline(xintercept = 200)

# Visualize the distribution of genes detected per cell via boxplot
metadata_clean %>% 
  ggplot(aes(x=sample, y=log10(nGene), fill=sample)) + 
  geom_boxplot() + 
  theme_classic() +
  theme(axis.text.x = element_text(angle = 45, vjust = 1, hjust=1)) +
  theme(plot.title = element_text(hjust=0.5, face="bold")) +
  ggtitle("NCells vs NGenes")

# Visualize the distribution of mitochondrial gene expression detected per cell
metadata_clean %>% 
  ggplot(aes(color=sample, x=mitoRatio, fill=sample)) + 
  geom_density(alpha = 0.2) + 
  scale_x_log10() + 
  theme_classic() +
  geom_vline(xintercept = 0.25)

# Visualize the overall complexity of the gene expression by visualizing the genes detected per UMI
metadata_clean %>%
  ggplot(aes(x=log10GenesPerUMI, color = sample, fill=sample)) +
  geom_density(alpha = 0.2) +
  theme_classic() +
  geom_vline(xintercept = 0.8)

# Visualize the correlation between genes detected and number of UMIs and determine whether strong presence of cells with low numbers of genes/UMIs
metadata_clean %>% 
  ggplot(aes(x=nUMI, y=nGene, color=mitoRatio)) + 
  geom_point() + 
  scale_colour_gradient(low = "gray90", high = "black") +
  stat_smooth(method=lm) +
  scale_x_log10() + 
  scale_y_log10() + 
  theme_classic() +
  geom_vline(xintercept = 500) +
  geom_hline(yintercept = 200) +
  facet_wrap(~sample)


##NORMALIZATION AND REGRESSING OUT UNWANTED VARIATION

# Connect to AnnotationHub
ah <- AnnotationHub()

# Access the Ensembl database for organism
ahDb <- query(ah, 
              pattern = c("Danio rerio", "EnsDb"), 
              ignore.case = TRUE)

# Acquire the latest annotation files
id <- ahDb %>%
  mcols() %>%
  rownames() %>%
  tail(n = 1)

# Download the appropriate Ensembldb database
edb <- ah[[id]]

# Extract gene-level information from database
annotations <- genes(edb, 
                     return.type = "data.frame")

# Select annotations of interest
annotations <- annotations %>%
  dplyr::select(gene_id, gene_name, seq_name, gene_biotype, description)


# Download cell cycle genes for organism at https://github.com/hbc/tinyatlas/tree/master/cell_cycle. Read it in with:

cc_file <- getURL("https://raw.githubusercontent.com/hbc/tinyatlas/master/cell_cycle/Danio_rerio.csv") 
cell_cycle_genes <- read.csv(text = cc_file)


# Get gene names for Ensembl IDs for each gene
cell_cycle_markers <- dplyr::left_join(cell_cycle_genes, annotations, by = c("geneID" = "gene_id"))

# Acquire the S phase genes
s_genes <- cell_cycle_markers %>%
  dplyr::filter(phase == "S") %>%
  pull("gene_name")

# Acquire the G2M phase genes        
g2m_genes <- cell_cycle_markers %>%
  dplyr::filter(phase == "G2/M") %>%
  pull("gene_name")


# Normalize the counts
seurat_phase <- NormalizeData(filtered_seurat)


# Perform cell cycle scoring
seurat_phase <- CellCycleScoring(seurat_phase,
                                 g2m.features = g2m_genes,
                                 s.features = s_genes)


# Identify the most variable genes
seurat_phase <- FindVariableFeatures(seurat_phase, 
                                     selection.method = "vst",
                                     nfeatures = 2000, 
                                     verbose = FALSE)

# Scale the counts
seurat_phase <- ScaleData(seurat_phase)


# Perform PCA and color by cell cycle phase
seurat_phase <- RunPCA(seurat_phase)


DimPlot(seurat_phase,
        reduction = "pca",
        group.by= "Phase",
        split.by = "Phase")


# Check quartile values
summary(seurat_phase@meta.data$mitoRatio)

# Turn mitoRatio into categorical factor vector based on quartile values
seurat_phase@meta.data$mitoFr <- cut(seurat_phase@meta.data$mitoRatio, 
                                     breaks=c(-Inf, 0.0144, 0.0199, 0.0267, Inf), 
                                     labels=c("Low","Medium","Medium high", "High"))

# Plot the PCA colored by mitoFr
DimPlot(seurat_phase,
        reduction = "pca",
        group.by= "mitoFr",
        split.by = "mitoFr")


# Split seurat object by condition to perform SCT on all samples

split_seurat <- SplitObject(seurat_phase, split.by = "orig.ident")

split_seurat <- split_seurat[c("unw", "twodpw", "fourdpw", "sixdpw")]


for (i in 1:length(split_seurat)) {
  split_seurat[[i]] <- SCTransform(split_seurat[[i]], vars.to.regress = c("mitoRatio"))
}


# Check which assays are stored in objects
split_seurat$unw@assays


##INTEGRATION AND SCT

# Select the most variable features to use for integration
integ_features <- SelectIntegrationFeatures(object.list = split_seurat, 
                                            nfeatures = 3500) 

# Prepare the SCT list object for integration
split_seurat <- PrepSCTIntegration(object.list = split_seurat, 
                                   anchor.features = integ_features)

# Find best buddies - TAKE SEVERAL MINUTES TO RUN!!!!

integ_anchors <- FindIntegrationAnchors(object.list = split_seurat, 
                                        normalization.method = "SCT", 
                                        anchor.features = integ_features)
# Integrate across conditions
seurat_integrated <- IntegrateData(anchorset = integ_anchors, 
                                   normalization.method = "SCT")
# Run PCA
seurat_integrated <- RunPCA(object = seurat_integrated)


# Plot PCA
PCAPlot(seurat_integrated,
        split.by = "orig.ident") 

# Run UMAP
seurat_integrated <- RunUMAP(seurat_integrated, 
                             dims = 1:50,
                             reduction = "pca")

# Plot UMAP                             
DimPlot(seurat_integrated)

# Plot UMAP split by sample
DimPlot(seurat_integrated,
        split.by = "sample")  


##CLUSTERING

# Explore heatmap of PCs
DimHeatmap(seurat_integratedv2, 
           dims = 1:9, 
           cells = 500, 
           balanced = TRUE)

# Printing out the most variable genes driving PCs
print(x = seurat_integratedv2[["pca"]], 
      dims = 1:10, 
      nfeatures = 5)

# Plot the elbow plot
ElbowPlot(object = seurat_integratedv2, 
          ndims = 50)


# determine dimensionality of the data

# Determine percent of variation associated with each PC
pct <- seurat_integratedv2[["pca"]]@stdev / sum(seurat_integratedv2[["pca"]]@stdev) * 100

# Calculate cumulative percents for each PC
cumu <- cumsum(pct)

# Determine which PC exhibits cumulative percent greater than 90% and % variation associated with the PC as less than 5
co1 <- which(cumu > 90 & pct < 5)[1]

co1

# Determine the difference between variation of PC and subsequent PC
co2 <- sort(which((pct[1:length(pct) - 1] - pct[2:length(pct)]) > 0.1), decreasing = T)[1] + 1

# last point where change of % of variation is more than 0.1%.
co2

# Minimum of the two calculation
pcs <- min(co1, co2)

pcs
# Create a dataframe with values
plot_df <- data.frame(pct = pct, 
                      cumu = cumu, 
                      rank = 1:length(pct))

# Elbow plot to visualize 
ggplot(plot_df, aes(cumu, pct, label = rank, color = rank > pcs)) + 
  geom_text() + 
  geom_vline(xintercept = 90, color = "grey") + 
  geom_hline(yintercept = min(pct[pct > 5]), color = "grey") +
  theme_bw()


# Determine the K-nearest neighbor graph
seurat_integratedv2 <- FindNeighbors(object = seurat_integratedv2, 
                                     dims = 1:17)

# Determine the clusters for various resolutions                                
seurat_integratedv2 <- FindClusters(object = seurat_integratedv2,
                                    resolution = c(0.4, 0.6, 0.8, 1.0, 1.2, 1.4))
# Explore resolutions
seurat_integratedv2@meta.data %>% 
  View()


# Calculation of UMAP
seurat_integratedv2 <- RunUMAP(seurat_integratedv2, 
                               reduction = "pca", 
                               dims = 1:17)


# Assign identity of clusters
Idents(object = seurat_integratedv2) <- "integrated_snn_res.1.0"


###Exploration of quality control metrics

# Extract identity and sample information from seurat object to determine the number of cells per cluster per sample
n_cells <- FetchData(seurat_integratedv2, 
                     vars = c("ident", "orig.ident")) %>%
  dplyr::count(ident, orig.ident) %>%
  tidyr::spread(ident, n)

# View table
View(n_cells)

# UMAP of cells in each cluster by sample
DimPlot(seurat_integratedv2, 
        label = TRUE, 
        split.by = "orig.ident")  + NoLegend()

# Determine metrics to plot present in seurat_integratedv2@meta.data
metrics <-  c("nCount_RNA", "nFeature_RNA", "mitoRatio")

FeaturePlot(seurat_integratedv2, 
            reduction = "umap", 
            features = metrics,
            pt.size = 0.4, 
            order = TRUE,
            min.cutoff = 'q10',
            label = TRUE)


# Defining the information in the seurat object of interest
columns <- c(paste0("PC_", 1:17),
             "ident",
             "UMAP_1", "UMAP_2")

# Extracting this data from the seurat object
pc_data <- FetchData(seurat_integratedv2, 
                     vars = columns)

# Adding cluster label to center of cluster on UMAP
umap_label <- FetchData(seurat_integratedv2, 
                        vars = c("ident", "UMAP_1", "UMAP_2"))  %>%
  group_by(ident) %>%
  summarise(x=mean(UMAP_1), y=mean(UMAP_2))


# Plotting a UMAP plot for each of the PCs (MAKE oNLY FOUR EACH TIME)
map(paste0("PC_", 1:4), function(pc){
  ggplot(pc_data, 
         aes(UMAP_1, UMAP_2)) +
    geom_point(aes_string(color=pc), 
               alpha = 0.7) +
    scale_color_gradient(guide = "none", 
                         low = "grey90", 
                         high = "blue")  +
    geom_text(data=umap_label, 
              aes(label=ident, x, y)) +
    ggtitle(pc)
}) %>% 
  plot_grid(plotlist = .)


# Examine PCA results 
print(seurat_integratedv2[["pca"]], dims = 1:4, nfeatures = 10)


# Find markers for every cluster compared to all remaining cells, report only the positive ones
#markers <- FindAllMarkers(object = seurat_integratedv2, only.pos = TRUE, logfc.threshold = 0.25) 
#This command can quite take long to run, as it is processing each individual cluster against all other cells.

DefaultAssay(seurat_notlabelled) <- "RNA"

cluster0_conserved_markers <- FindConservedMarkers(seurat_integratedv2,
                                                   ident.1 = 0,
                                                   grouping.var = "orig.ident",
                                                   only.pos = TRUE,
                                                   logfc.threshold = 0.25)

# Combine markers with gene descriptions 

annotations <- readRDS("C:/Users/Ismail/Desktop/woundhealing/annotations.RDS")

cluster0_ann_markers <- cluster0_conserved_markers %>% 
  rownames_to_column(var="gene") %>% 
  left_join(y = unique(annotations[, c("gene_name", "description")]),
            by = c("gene" = "gene_name"))

View(cluster0_ann_markers)


# Create function to get conserved markers for any given cluster
get_conserved <- function(cluster){
  FindConservedMarkers(seurat_integratedv2,
                       ident.1 = cluster,
                       grouping.var = "orig.ident",
                       only.pos = TRUE) %>%
    rownames_to_column(var = "gene") %>%
    left_join(y = unique(annotations[, c("gene_name", "description")]),
              by = c("gene" = "gene_name")) %>%
    cbind(cluster_id = cluster, .)
}

# Iterate function across desired clusters ADJUST TO YOUR Nº OF CLUSTERS OR SOME OF THEM (c(7,20)
conserved_markers <- map_dfr(c(0:29), get_conserved)


# Extract top 10 markers per cluster
top10 <- conserved_markers %>% 
  mutate(avg_fc = (unw_avg_log2FC + twodpw_avg_log2FC + fourdpw_avg_log2FC + sixdpw_avg_log2FC) /4) %>% 
  group_by(cluster_id) %>% 
  top_n(n = 10, 
        wt = avg_fc)

# Visualize top 10 markers per cluster
View(top10)

write.csv(top10, "top10 29 clusters.csv")


# Plot the UMAP
DimPlot(object = seurat_notlabelled,
        reduction = "umap", 
        label = TRUE,
        label.size = 5,
        repel = TRUE)


ct <- data.frame(cluster = 0:36, Cell.type = 0:36)
ct[ct$cluster %in% c(1,2,33),]$Cell.type <- "T cells"
ct[ct$cluster %in% c(0,30,36),]$Cell.type <- "Macrophages"
ct[ct$cluster %in% c(27,3,18,6,21,13),]$Cell.type <-"Fibroblasts"
ct[ct$cluster %in% c(5,14,20,8,9,11,17,12,19,23),]$Cell.type <-"Keratinocytes"
ct[ct$cluster %in% c(4,35),]$Cell.type <-"Red blood cells"
ct[ct$cluster %in% c(10,32),]$Cell.type <-"Endothelial cells"
ct[ct$cluster %in% c(15),]$Cell.type <-"Mucous cells"
ct[ct$cluster %in% c(28),]$Cell.type <-"Muscle cells"
ct[ct$cluster %in% c(26,29),]$Cell.type <-"Proliferating cells"
ct[ct$cluster %in% c(24),]$Cell.type <-"Neural cells"
ct[ct$cluster %in% c(22),]$Cell.type <-"Eosinophils"
ct[ct$cluster %in% c(25),]$Cell.type <-"Melanocytes"
ct[ct$cluster %in% c(31,34),]$Cell.type <-"B cells"
ct[ct$cluster %in% c(16),]$Cell.type <-"Neutrophils"
ct[ct$cluster %in% c(7),]$Cell.type <-"Monocytes"

seurat_notlabelled@meta.data$integrated_snn_res.1 <- plyr::mapvalues(seurat_notlabelled@meta.data$integrated_snn_res.1, from =ct$cluster, to = ct$Cell.type)
seurat_notlabelled <- SetIdent(seurat_notlabelled,value = "integrated_snn_res.1")


# Save final R object
saveRDS(seurat_notlabelled,
        file = "C:/Users/kucuk/Desktop/scRNA seq analysis for paper/seurat_labelled.rds")
