# Supplementary material for: Exploring mechanisms of scar-free skin wound healing in adult zebrafish in comparison to mouse
Source: PLoS Genet. 2026 Jun 24;22(6):e1012200. doi: 10.1371/journal.pgen.1012200 (PMC13322528; doi:10.1371/journal.pgen.1012200)
Supplement: S2 Data — (XLSX) [file pgen.1012200.s021.xlsx]

## Sheet: Fig 1
1F	(areas of granulation tissue)
2 dpw	0.098526	0.125108	0.059177
4 dpw	0.230541	0.199462	0.245017
6 dpw	0.112566	0.118471	0.12702
1H	(absolute numbers of sequenced cells)					(percentages of four cell types)
	unw	2 dpw	4 dpw	6 dpw		unw	2 dpw	4 dpw	6 dpw
Macrophages	244	1375	710	315		6.9	29.8	16.7	6
Neutrophils	55	463	177	70		1.6	10	4.2	1.3
Fibroblasts	826	766	1731	2003		23.4	16.6	40.8	38
Keratinocytes	2404	2008	1623	2889		68.1	43.5	38.3	54.7

## Sheet: Fig 2
2B
	percentage of cells
	unw	twodpw	fourdpw	sixdpw
0	31.9672	45.4545	52.5352	48.254
1	42.623	31.0545	25.2113	31.1111
2	17.2131	5.74545	10.2817	13.3333
3	1.22951	12.5818	1.97183	3.1746
4	4.91803	2.4	3.80282	0.634921
5	2.04918	1.23636	3.66197	3.1746
6	0	1.52727	2.53521	0.31746

## Sheet: Fig 4
4B
	percentage of cells
	unw	twodpw	fourdpw	sixdpw
0	8	22	45	38
1	34	31	19	31
2	22	25	16	14
3	34	15	8	11
4	0	4	11	5
5	2	2	2	1

## Sheet: Fig 7
7C
	plod1a	plod2	plod3
unw	1	1	1
twodpw	1.61993	4.31332	1.80598
fourdpw	1.9735	7.59955	2.26564
sixdpw	1.65699	2.04663	1.86075
7D
plod2b	unw	1.25952	0.910091	0.872389
	4 dpw	52.1281	47.3721	43.7249
7H
HLNL/Collagen	unw	4 dpw			DHLNL/Collagen	unw	4 dpw			DHLNL / HLNL	unw	4 dpw
	1.819	1.009				0.158	0.378				0.087	0.375
	1.61	0.739				0.172	0.831				0.107	1.125
	1.55					0.146					0.094
	1.567					0.129					0.082
	1.589					0.13					0.082
	1.558					0.137					0.088
5J

## Sheet: Fig 8
8A
plod2b	Control	1.03302	0.948353	1.02075
	TGFβ inhibited	0.252546	0.208669	0.249327

## Sheet: Fig 9
9A (plod2 expression levels at 4 dpw)
plod2	control	0.683255	1.15685	1.26515
	plod2 overexp	6.9884	6.97481	7.81956
9C (collagen cross-links at 4 dpw)
HLNL/Collagen		DHLNL/Collagen		DHLNL / HLNL
control	plod2 overexp.	control	plod2 overexp.	control	plod2 overexp.
1.4	1.413	0.613	1.018	0.438	0.72
1.107	1.221	0.586	0.844	0.529	0.692
1.28	1.163	0.661	0.71	0.516	0.61
1.307	1.433	0.778	0.988	0.596	0.689
1.074	1.258	0.732	1.02	0.681	0.811
1.088	1.037	0.673	0.796	0.618	0.767
9E (granulation tissue sizes)
	siblings			plod2 overexp.
4 dpw	0.371	0.305	0.416	0.384	0.402	0.33
8 dpw	0.084	0.083	0.06	0.065	0.08	0.069
12 dpw	0.01	0.008	0.013	0.008	0.014	0.013
9G (Col1 areas)
	siblings			plod2 overexp.
4 dpw	0.038	0.028	0.047	0.036	0.031	0.042
8 dpw	0.016	0.016	0.01	0.019	0.023	0.017
12 dpw	0.001	0.004	0.006	0.005	0.002	0.008

## Sheet: S19 Fig
S19A (plod transcript levels at 4 dpw)
	plod1a	plod2b	plod3
siblings	1	1	1
	1	1	1
	1	1	1
plod2 mutants	0.084	0.443	0.012
	0.081	0.492	0.033
	0.065	0.546	0.047
S19B (collagen crosslinks at 4 dpw)
HLNL/Collagen		DHLNL/Collagen		DHLNL / HLNL
siblings	plod2 mutants	siblings	plod2 mutants	siblings	plod2 mutants
1.511	1.227	0.863	0.618	0.571	0.503
0.974	0.863	0.564	0.214	0.579	0.248
1.126	1.435	0.681	0.49	0.604	0.341
1.295	0.937	0.603	0.32	0.466	0.342
1.177	1.129	0.654	0.294	0.556	0.26
1.037	1.013	0.805	0.304	0.776	0.3
S19E (granulation tissue sizes)
	siblings			plod2 mutants
4 dpw	0.122	0.233	0.122	0.102	0.165	0.109
8 dpw	0.015	0.047	0.051	0.028	0.066	0.05
12 dpw	0.017	0.009	0.016	0.022	0.016	0.028
S19F (Col1 areas)
	siblings			plod2 mutants
4 dpw	0.036	0.059	0.034	0.049	0.04	0.041
8 dpw	0.002	0.013	0.009	0.005	0.008	0.01
12 dpw	0.003	0.004	0.008	0.008	0.002	0.006
